# Supplementary material for: Comparison of Phenotypic and Whole-Genome Sequencing-Derived Antimicrobial Resistance Profiles of Legionella pneumophila Isolated in England and Wales from 2020 to 2023
Source: Antibiotics (Basel). 2025 Oct 21;14(10):1053. doi: 10.3390/antibiotics14101053 (PMC12562041; doi:10.3390/antibiotics14101053)
Supplement: Supplementary file 1 [file antibiotics-14-01053-s001.zip]

Archive with 1 entries (1 files):
- antibiotics-3874172-supplementary.xlsx
