# Supplementary material for: Comparison of Phenotypic and Whole-Genome Sequencing-Derived Antimicrobial Resistance Profiles of Legionella pneumophila Isolated in England and Wales from 2020 to 2023
Source: Antibiotics (Basel). 2025 Oct 21;14(10):1053. doi: 10.3390/antibiotics14101053 (PMC12562041; doi:10.3390/antibiotics14101053)
Supplement: Supplementary file 1 [file antibiotics-14-01053-s001.zip › antibiotics-3874172-supplementary.xlsx]

## Sheet: TableS1.Metadata and WGS Result
Sample ID	Collection Year	Gender	Age	Source	City	Identification	Sequence Type (ST)	Serogroup	Aminoglycoside Resistance Genes Detected via WGS	Macrolide Resistance Genes Detected via WGS	Fluoroquinolone Resistance Genes Detected via WGS	β-lactam (loxA) Resistance Genes Detected via WGS	β-lactam (blaOXA-29) Resistance Genes Detected via WGS	% Coverage relative to the aph(9)-Ia reference gene	% Nucleotide identity relative to the aph(9)-Ia reference gene	% Coverage relative to the lpeA reference gene	% Nucleotide identity relative to the lpeA reference gene	% Coverage relative to the lpeB reference gene	% Nucleotide identity relative to the lpeB reference gene	% Coverage relative to the blaOXA-29 reference gene	% Nucleotide identity relative to the blaOXA-29 reference gene
1435020	2022	F	46	Clinical	LONDON	Legionella pneumophila Paris uid58211 (96.47%)	1	sg1	-	lpeAB	-	loxA	-	97.8	83.13	100	100	100	100	100	85.89
1434048	2022	F	79	Clinical	LONDON	Legionella pneumophila Paris uid58211 (95.34%)	6	sg1	-	lpeAB	-	loxA	-	96.5	81.83	100	100	100	100	100	88.89
1435003	2022	F	73	Clinical	LONDON	Legionella pneumophila Paris uid58211 (96.50%)	1	sg1	-	lpeAB	-	loxA	-	95.4	80.72	100	100	100	100	100	86.39
1472944	2022	F	73	Clinical	LONDON	Legionella pneumophila Paris uid58211 (96.50%)	1	sg1	-	lpeAB	-	loxA	-	93.9	79.82	100	100	100	100	100	86.64
1416859	2023	F	71	Clinical	LANCASTER	Legionella pneumophila Paris uid58211 (99.18%)	1	sg1	-	lpeAB	-	loxA	-	94	79.32	100	100	100	100	100	88.76
1416864	2023	F	46	Clinical	DONCASTER	Legionella pneumophila Paris uid58211 (99.94%)	1	sg1	-	lpeAB	-	loxA	-	92.7	78.61	100	100	100	100	100	89.26
1416789	2023	F	79	Clinical	NEWPORT	Legionella pneumophila Paris uid58211 (72.10%)	23	sg1	-	-	-	loxA	-	94.2	80.52	7.2	6.82	8.2	7.68	87.4	71.41
1434027	2022	F	86	Clinical	CAMBRIDGE	Legionella pneumophila Lorraine uid170535 (84.45%)	1358	sg8	-	-	-	loxA	-	97.8	83.63	7.2	6.82	8.3	7.85	85.9	67.42
1416791	2023	F	60	Clinical	CHESTERFIELD	Legionella pneumophila Lens uid58209 (73.21%)	436	sg1	aph(9)-Ia	-	-	loxA	-	100	89.16	7.2	6.72	7.6	7.03	85.8	68.29
1434058	2022	F	86	Clinical	CAMBRIDGE	Legionella pneumophila Lorraine uid170535 (84.45%)	1358	sg8	-	-	-	loxA	-	89.8	75.1	7.2	6.82	8.3	7.85	79.5	64.92
1434085	2022	F	62	Clinical	TYNE & WEAR	Legionella pneumophila Lorraine uid170535 (72.70%)	3154	sg1	-	-	-	loxA	-	97.3	81.63	9.9	9.67	8.3	7.82	77.5	63.55
1416852	2023	F	59	Clinical	WOLVERHAMPTON	Legionella pneumophila Lorraine uid170535 (88.94%)	1522	sg1	aph(9)-Ia	-	-	loxA	-	100	88.86	7.2	6.82	8.3	7.85	77.4	60.3
1256715	2023	F	66	Clinical	BRISTOL	Legionella pneumophila Hextuple 3a uid197192 (95.66%)	37	sg1	-	-	-	loxA	-	93.2	78.92	7.2	6.82	8.3	7.72	76.5	61.8
1476050	2022	F	41	Clinical	LONDON	Legionella pneumophila Paris uid58211 (70.96%)	62	sg1	-	-	-	loxA	-	94.9	80.22	7.2	6.82	8.3	7.78	76	59.8
1472984	2021	F	73	Clinical	STOCKPORT	Legionella pneumophila ATCC 43290 uid86885 (91.15%)	181	sg1	-	-	-	loxA	-	97.1	82.33	7.2	6.82	8.3	7.72	75.3	58.43
1416865	2023	F	60	Clinical	SWANSEA	Legionella pneumophila Lens uid58209 (92.86%)	333	sg1	-	-	-	loxA	-	91.4	78.41	7.2	6.82	8.2	7.59	74.5	60.3
1434053	2022	F	64	Clinical	EASTBOURNE	Legionella pneumophila Paris uid58211 (72.40%)	23	sg1	-	-	-	loxA	-	91.5	77.71	7.2	6.82	8.3	7.82	73.9	60.8
1434082	2022	F	70	Clinical	LEEDS	Legionella pneumophila Lorraine uid170535 (85.31%)	48	sg1	-	-	-	loxA	-	96.5	81.53	7.2	6.82	8.3	7.85	72.9	59.18
1456918	2021	F	66	Clinical	NOTTINGHAM	Legionella pneumophila Lens uid58209 (73.05%)	42	sg1	-	-	-	loxA	-	96.1	83.23	7.2	6.72	7.6	6.96	72	58.55
1472973	2023	F	72	Clinical	MERSEYSIDE	Legionella pneumophila Paris uid58211 (72.13%)	23	sg1	-	-	-	loxA	-	95.5	80.92	7.2	6.82	8.1	7.65	71.9	57.43
1472951	2022	F	54	Clinical	WATFORD	Legionella pneumophila 2300 99 Alcoy uid48801 (84.30%)	2814	sg1	-	-	-	loxA	-	97	82.93	5.1	5.09	8.3	7.82	69.5	53.06
1416803	2023	F	34	Clinical	NEWPORT	Legionella pneumophila Lorraine uid170535 (85.84%)	913	sg1	-	-	-	loxA	-	89.6	75.9	7.2	6.82	8.3	7.85	68.4	51.31
1434025	2022	F	67	Clinical	WAKEFIELD	Legionella pneumophila Paris uid58211 (71.28%)	62	sg1	-	-	-	loxA	-	91.4	77.71	7.2	6.82	8.3	7.82	67.9	54.56
1416858	2023	F	76	Clinical	LONDON	Legionella pneumophila Lens uid58209 (74.78%)	436	sg1	aph(9)-Ia	-	-	loxA	-	100	89.36	7.2	6.72	7.6	7.03	67.8	55.68
1434055	2022	F	84	Clinical	CHICHESTER	Legionella pneumophila Paris uid58211 (70.96%)	62	sg1	-	-	-	loxA	-	81.3	68.47	7.2	6.82	8.3	7.82	67.7	52.31
1416819	2023	F	77	Clinical	SWANSEA	Legionella pneumophila Lens uid58209 (89.31%)	3197	non sg 1	-	-	-	loxA	-	95	81.83	7.2	6.72	7.6	6.9	67.4	49.69
1416793	2023	F	61	Clinical	LONDON	Legionella pneumophila Lorraine uid170535 (84.61%)	74	sg1	-	-	-	loxA	-	93.3	79.52	7.2	6.82	8.3	7.78	67.2	51.69
1473201	2020	F	55	Clinical	BRISTOL	Legionella pneumophila Paris uid58211 (72.11%)	23	sg1	-	-	-	loxA	-	93.2	78.51	7.2	6.82	8.3	7.82	66.9	51.94
1416847	2023	F	64	Clinical	KENT	Legionella pneumophila Paris uid58211 (69.66%)	62	sg1	-	-	-	loxA	-	93.6	79.02	7.2	6.82	8.2	7.75	66.8	51.69
1472927	2021	F	87	Clinical	NOTTINGHAM	Legionella pneumophila Lens uid58209 (73.07%)	42	sg1	-	-	-	loxA	-	96.1	82.83	7.2	6.72	7.6	6.96	66.3	48.81
1435007	2022	F	74	Clinical	DUBLIN	Legionella pneumophila Lens uid58209 (73.73%)	1045	sg1	-	-	-	loxA	-	95.8	82.73	7.2	6.82	8.3	7.72	66.2	52.06
1472989	2021	F	82	Clinical	SHEFFIELD	Legionella pneumophila Lorraine uid170535 (85.40%)	48	sg1	-	-	-	loxA	-	97.6	82.23	7.2	6.82	8.3	7.85	65.8	51.31
1416829	2023	F	77	Clinical	SWANSEA	Legionella pneumophila Lens uid58209 (89.31%)	3197	sg3	-	-	-	loxA	-	96.1	82.83	7.2	6.72	7.6	6.9	65.7	49.06
1430171	2023	F	64	Clinical	STOKE-ON-TRENT	Legionella pneumophila Lorraine uid170535 (93.10%)	47	sg1	-	-		loxA	-	89.8	76	7.2	6.82	8.3	7.85	65.5	52.18
1340055	2022	F	83	Clinical	SWINDON	Legionella pneumophila Hextuple 3a uid197192 (95.07%)	37	sg1	-	-	-	loxA	-	92	77.31	7.2	6.82	8.3	7.72	65.4	48.56
1472938	2022	F	61	Clinical	BOURNEMOUTH	Legionella pneumophila Lorraine uid170535 (84.80%)	48	sg1	-	-	-	loxA	-	92.4	77.91	7.2	6.82	8.3	7.85	64.8	47.69
1434086	2022	F	62	Clinical	TYNE & WEAR	Legionella pneumophila Lorraine uid170535 (72.70%)	3154	sg1	-	-	-	loxA	-	93.6	79.22	9.9	9.67	8.3	7.82	64.7	53.18
1416866	2023	F	52	Clinical	MANCHESTER	Legionella pneumophila Lorraine uid170535 (90.02%)	82	sg1	aph(9)-Ia	-	-	loxA	-	100	89.06	7.2	6.82	8.3	7.85	64.3	49.81
1456935	2023	F	70	Clinical	HARROW	Legionella pneumophila 2300 99 Alcoy uid48801 (82.61%)	1261	sg1	-	-	-	loxA	-	97.7	83.53	5.1	5.09	8.3	7.82	64.2	53.56
1473004	2021	F	76	Clinical	NORWICH	Legionella pneumophila Corby uid58733 (88.09%)	3037	sg1	-	-	-	loxA	-	97.7	80.32	7.2	6.82	8.3	7.82	64	47.82
1416861	2023	F	63	Clinical	EXETER	Legionella pneumophila Lens uid58209 (72.76%)	42	sg1	-	-	-	loxA	-	96.1	83.03	7.2	6.72	7.6	6.96	63.5	46.94
1472923	2021	F	54	Clinical	CAMBRIDGE	Legionella pneumophila Paris uid58211 (70.97%)	62	sg1	-	-	-	loxA	-	94.6	80.02	7.2	6.82	8	7.52	62.8	46.69
1472959	2022	F	83	Clinical	SWINDON	Legionella pneumophila Hextuple 3a uid197192 (94.06%)	37	sg1	-	-	-	loxA	-	96.7	81.93	7.2	6.82	8.3	7.72	62.7	45.82
1434037	2022	F	54	Clinical	SWANSEA	Legionella pneumophila Paris uid58211 (72.20%)	23	sg1	-	-	-	loxA	-	92.6	77.91	7.2	6.82	8.2	7.72	61	50.56
1430163	2023	F	66	Clinical	BIRMINGHAM	Legionella pneumophila Paris uid58211 (71.02%)	23	sg1	-	-		loxA	-	84.1	71.79	7.2	6.82	7.8	7.29	60.9	47.69
1416788	2023	F	63	Clinical	DUBLIN	Legionella pneumophila Lens uid58209 (92.82%)	3186	sg1	-	-	-	loxA	-	96.1	83.03	7.2	6.82	7.6	6.86	60.5	44.19
1456932	2023	F	70	Clinical	HARROW	Legionella pneumophila 2300 99 Alcoy uid48801 (82.62%)	1261	sg1	-	-	-	loxA	-	97.7	83.53	5.1	5.09	8.3	7.82	60.5	46.19
1456920	2021	F	76	Clinical	LONDON	Legionella pneumophila Lorraine uid170535 (89.58%)	82	sg1	-	-	-	loxA	-	98.4	83.63	7.2	6.82	8.3	7.85	60.4	48.06
1434090	2022	F	65	Clinical	BRISTOL	Legionella pneumophila Paris uid58211 (71.26%)	62	sg1	-	-	-	loxA	-	95.5	79.52	7.2	6.82	8.3	7.78	60.4	48.31
1435036	2021	F	65	Clinical	PORTSMOUTH	Legionella pneumophila 2300 99 Alcoy uid48801 (84.18%)	2992	sg1	-	-	-	loxA	-	97.7	83.63	5.1	5.09	8.3	7.82	60.4	46.57
1434070	2022	F	64	Clinical	CHESTERFIELD	Legionella pneumophila Lens uid58209 (73.06%)	42	sg1	-	-	-	loxA	-	92.3	79.92	7.2	6.72	7.6	6.83	59.9	47.57
1473202	2020	F	51	Clinical	KENT	Legionella pneumophila Paris uid58211 (72.29%)	75	sg1	-	-	-	loxA	-	90.5	76.61	7.2	6.82	8.3	7.78	59.4	43.32
1456928	2021	F	76	Clinical	LONDON	Legionella pneumophila Lorraine uid170535 (89.58%)	82	sg1	-	-	-	loxA	-	93.9	80.02	7.2	6.82	8.3	7.85	59.3	45.19
1430126	2022	F	67	Clinical	WAKEFIELD	Legionella pneumophila Paris uid58211 (69.42%)	62	sg1	-	-		loxA	-	84	71.99	7.2	6.82	7.7	7.39	59.3	48.94
1435029	2022	F	59	Clinical	BRISTOL	Legionella pneumophila Lens uid58209 (72.94%)	42	sg1	-	-	-	loxA	-	95.9	82.53	7.2	6.72	7.6	6.96	59.2	43.2
1434091	2022	F	59	Clinical	TYNE & WEAR	Legionella pneumophila Corby uid58733 (83.39%)	2806	sg1	-	-	-	loxA	-	97.7	83.53	5.1	5.09	8.3	7.82	58.3	42.2
1456911	2021	F	71	Clinical	DONCASTER	Legionella pneumophila Lorraine uid170535 (95.72%)	47	sg1	-	-	-	loxA	-	93.9	79.22	7.2	6.82	8.3	7.85	58.2	43.2
1473199	2020	F	54	Clinical	NEWCASTLE-UPON-TYNE	Legionella pneumophila Paris uid58211 (93.01%)	8	sg1	-	lpeAB	-	loxA	-	97.7	83.03	100	100	100	100	58.1	42.95
1434059	2022	F	54	Clinical	LONDON	Legionella pneumophila Paris uid58211 (72.20%)	23	sg1	-	-	-	loxA	-	97.1	82.43	7.2	6.82	8.3	7.82	57.3	43.45
1434067	2022	F	73	Clinical	IPSWICH	Legionella pneumophila Corby uid58733 (81.72%)	3133	sg1	-	-	-	loxA	-	97.6	83.43	5.1	5.09	8.3	7.78	57.2	43.7
1434045	2022	F	54	Clinical	SWANSEA	Legionella pneumophila Paris uid58211 (72.20%)	23	sg1	-	-	-	loxA	-	86.4	72.39	7.2	6.82	8.3	7.78	55.6	42.07
1435000	2022	F	72	Clinical	HALIFAX	Legionella pneumophila Paris uid58211 (95.36%)	1	sg1	-	lpeAB	-	loxA	-	97.2	82.53	100	100	100	100	54.9	39.7
1434077	2022	F	61	Clinical	BOURNEMOUTH	Legionella pneumophila Lorraine uid170535 (84.81%)	48	sg1	-	-	-	loxA	-	95.6	81.33	7.2	6.82	8.3	7.85	54.6	43.2
1434016	2022	F	64	Clinical	CO.MAYO	Legionella pneumophila Thunder Bay uid206517 (92.21%)	27	sg1	-	-	-	loxA	-	95.8	81.02	7.2	6.82	8.3	7.72	53.9	42.57
1435053	2021	F	66	Clinical	LEEDS	Legionella pneumophila Hextuple 3a uid197192 (98.12%)	36	sg1	-	-	-	loxA	-	96.7	81.93	7.2	6.82			53.2	39.2
1416850	2023	F	58	Clinical	KENT	Legionella pneumophila ATCC 43290 uid86885 (91.14%)	3198	sg1	-	-	-	loxA	-	88.2	73.49	7.2	6.82	8.3	7.72	49.3	33.58
1435001	2022	F	58	Clinical	HARROGATE	Legionella pneumophila Hextuple 3a uid197192 (99.83%)	36	sg1	-	-	-	loxA	-	94.8	80.12	7.2	6.82	8.3	7.72	48.3	36.95
1435004	2022	F	60	Clinical	LONDON	Legionella pneumophila ATCC 43290 uid86885 (95.83%)	1326	sg10	-	-	-	loxA	-	96.6	82.03	7.2	6.82	8.3	7.72	48.1	33.96
1456906	2021	F	83	Clinical	SCUNTHORPE	Legionella pneumophila Hextuple 3a uid197192 (91.67%)	9	sg1	-	-	-	loxA	-	94.9	80.22	7.2	6.82	8.3	7.72	40.2	26.22
1434093	2022	F	77	Clinical	STAFFORDSHIRE	Legionella pneumophila 2300 99 Alcoy uid48801 (89.46%)	571	sg1	-	-	-	loxA	-	97.3	83.03	5.1	5.09	8.3	7.82	29.5	24.22
1430142	2023	F	58	Clinical	EXETER	Legionella pneumophila Lorraine uid170535 (89.07%)	117	sg1	-	-		loxA	blaOXA-29	98.7	82.83	7.2	6.82	8.3	7.85	100	97.75
1416817	2023	F	75	Clinical	SALFORD	Legionella pneumophila Lorraine uid170535 (99.89%)	47	sg1	-	-	-	loxA	blaOXA-29	97.7	82.43	7.2	6.82	8.3	7.85	100	99.38
1434098	2022	F	41	Clinical	CARLISLE	Legionella pneumophila Lorraine uid170535 (96.35%)	106	sg1	-	-	-	loxA	blaOXA-29	97.8	82.43	7.2	6.82	8.3	7.85	100	99.5
1435038	2021	F	62	Clinical	WIRRAL	Legionella pneumophila Lorraine uid170535 (74.97%)	1804	sg1	-	-	-	loxA	blaOXA-29	97.7	82.23	7.2	6.82	8.3	7.82	100	98.25
1472987	2021	F	71	Clinical	SWANSEA	Legionella pneumophila Lorraine uid170535 (99.95%)	47	sg1	-	-	-	loxA	blaOXA-29	97.3	81.93	7.2	6.82	8.3	7.85	100	99.25
1434026	2022	F	61	Clinical	SCUNTHORPE	Legionella pneumophila Lorraine uid170535 (99.95%)	47	sg1	-	-	-	loxA	blaOXA-29	94.8	79.72	7.2	6.82	8.3	7.85	100	99.88
1456898	2021	F	82	Clinical	CARSHALTON	Legionella pneumophila Lorraine uid170535 (99.95%)	47	sg1	-	-	-	loxA	blaOXA-29	94.1	79.42	7.2	6.82	8.3	7.85	100	98.5
1434102	2023	F	39	Clinical	WOLVERHAMPTON	Legionella pneumophila Lorraine uid170535 (99.95%)	47	sg1	-	-	-	loxA	blaOXA-29	93.8	78.92	7.2	6.82	8.3	7.85	100	99
1472990	2021	F	69	Clinical	CARSHALTON	Legionella pneumophila Lorraine uid170535 (92.75%)	1324	sg8	-	-	-	-	blaOXA-29	92.6	78.82	7.2	6.82	8.3	7.85	100	99.25
1472992	2023	F	72	Clinical	BOLTON	Legionella pneumophila Lorraine uid170535 (74.72%)	1804	sg1	-	-	-	loxA	blaOXA-29	92.4	78.01	7.2	6.82	8.3	7.82	100	98.88
1456940	2021	F	58	Clinical	ESSEX	Legionella pneumophila Lorraine uid170535 (99.95%)	47	sg1	-	-	-	loxA	blaOXA-29	92.2	77.71	7.2	6.82	8.3	7.85	100	99.25
1456933	2021	M	78	Clinical	SUTTON	Legionella pneumophila Paris uid58211 (95.99%)	79	sg1	-	lpeAB	-	loxA	-	97.8	83.13	100	100	100	100	100	88.51
1476034	2022	M	76	Clinical	LIVERPOOL	Legionella pneumophila Paris uid58211 (94.19%)	1	sg1	-	lpeAB	-	loxA	-	97.7	83.03	100	100	100	100	100	86.52
1434095	2022	M	74	Clinical	HARROW	Legionella pneumophila Paris uid58211 (94.19%)	1	sg1	-	lpeAB	-	loxA	-	97.5	82.83	100	100	100	100	100	89.01
1416792	2023	M	86	Clinical	WIRRAL	Legionella pneumophila Paris uid58211 (97.28%)	177	sg1	-	lpeAB	-	loxA	-	93.9	79.82	100	100	100	100	100	89.39
1456893	2021	M	68	Clinical	LONDON	Legionella pneumophila Paris uid58211 (72.35%)	20	sg1	-	-	-	loxA	-	88.6	74.7	7.2	6.82	8.3	7.82	100	84.89
1472956	2022	M	74	Clinical	WAKEFIELD	Legionella pneumophila Paris uid58211 (96.40%)	1	sg1	-	lpeAB	-	loxA	-	97.7	82.23	100	100	100	100	99.9	85.02
1430170	2023	M	64	Clinical	DERBY	Legionella pneumophila Paris uid58211 (98.06%)	1	sg1	-	lpeAB		loxA	-	92.4	75.9	100	100	100	100	93	80.52
1430129	2023	M	67	Clinical	LONDON	Legionella pneumophila Paris uid58211 (66.72%)	20	sg1	-	-		loxA	-	73.6	64.26	7.2	6.82	7.8	7.42	92.8	78.9
1473008	2021	M	63	Clinical	WORCESTER	Legionella pneumophila Lorraine uid170535 (90.22%)	82	sg1	aph(9)-Ia	-	-	loxA	-	100	89.46	7.2	6.82	8.3	7.85	83.8	66.67
1416824	2023	M	67	Clinical	STOKE-ON-TRENT	Legionella pneumophila Lorraine uid170535 (70.83%)	3199	sg1	-	-	-	loxA	-	93.4	78.61	7.2	6.82	8.3	7.78	83.6	66.04
1416785	2023	M	81	Clinical	BOURNEMOUTH	Legionella pneumophila Paris uid58211 (72.02%)	23	sg1	-	-	-	loxA	-	95.5	81.83	7.2	6.82	8.3	7.82	82.8	67.04
1456889	2021	M	53	Clinical	LONDON	Legionella pneumophila Lorraine uid170535 (85.86%)	913	sg1	-	-	-	loxA	-	94	80.12	7.2	6.82	8.3	7.85	82.8	66.54
1416799	2023	M	56	Clinical	LONDON	Legionella pneumophila Lorraine uid170535 (84.47%)	74	sg1	-	-	-	loxA	-	81.7	67.67	7.2	6.82	8.3	7.78	82.1	65.54
1416838	2023	M	53	Clinical	LONDON	Legionella pneumophila Paris uid58211 (70.93%)	62	sg1	-	-	-	loxA	-	95.5	81.83	7.2	6.82	8.2	7.68	80.1	64.04
1416867	2023	M	47	Clinical	STOKE-ON-TRENT	Legionella pneumophila 2300 99 Alcoy uid48801 (81.73%)	616	sg1	-	-	-	loxA	-	92	77.91	5.1	5.09	8.3	7.82	80	65.17
1472983	2023	M	81	Clinical	LONDON	Legionella pneumophila Paris uid58211 (70.97%)	62	sg1	-	-	-	loxA	-	95.5	81.83	7.2	6.82	7.8	7.26	79.4	63.05
1416820	2023	M	52	Clinical	CAMBERLEY	Legionella pneumophila Lorraine uid170535 (90.21%)	82	sg1	aph(9)-Ia	-	-	loxA	-	100	92.47	7.2	6.82	8.3	7.85	79.3	62.17
1416857	2023	M	79	Clinical	CAMBRIDGE	Legionella pneumophila Lorraine uid170535 (84.34%)	74	sg1	-	-	-	loxA	-	91.5	77.91	7.2	6.82	7.8	7.22	77.7	62.8
1472958	2023	M	81	Clinical	LONDON	Legionella pneumophila Paris uid58211 (70.97%)	62	sg1	-	-	-	loxA	-	95.4	80.72	7.2	6.82	8.3	7.82	77.5	61.17
1416860	2023	M	79	Clinical	BURY ST EDMUNDS	Legionella pneumophila Lorraine uid170535 (84.26%)	74	sg1	-	-	-	loxA	-	94.8	81.02	7.2	6.82	8.3	7.75	77.2	60.05
1476052	2022	M	53	Clinical	LAMBETH	Legionella pneumophila 2300 99 Alcoy uid48801 (84.06%)	2081	sg1	-	-	-	loxA	-	97.7	83.53	5.1	5.09	8.3	7.82	76.5	60.67
1472931	2022	M	62	Clinical	PLYMOUTH	Legionella pneumophila Lorraine uid170535 (95.70%)	47	sg1	-	-	-	loxA	-	98.1	82.83	7.2	6.82	8.3	7.85	76.2	59.68
1434087	2022	M	59	Clinical	KENT	Legionella pneumophila Lens uid58209 (72.43%)	3151	sg1	-	-	-	loxA	-	92.2	79.02	7.2	6.72	7.6	6.96	76	60.92
1430203	2023	M	39	Clinical	DONCASTER	Legionella pneumophila Lens uid58209 (71.29%)	42	sg1	-	-		loxA	-	77.8	65.86	7.2	6.72	7.6	6.96	76	62.17
1416862	2023	M	61	Clinical	LONDON	Legionella pneumophila Lorraine uid170535 (90.15%)	1522	sg1	aph(9)-Ia	-	-	loxA	-	100	89.16	7.2	6.82	8.3	7.85	75.7	58.18
1416833	2023	M	32	Clinical	LONDON	Legionella pneumophila Lorraine uid170535 (84.66%)	74	sg1	-	-	-	loxA	-	94.1	79.32	7.2	6.82	7.8	7.22	75.4	60.8
1416831	2023	M	73	Clinical	SHEFFIELD	Legionella pneumophila Lens uid58209 (92.76%)	3186	sg1	-	-	-	loxA	-	95.1	81.93	7.2	6.82	7.6	6.9	75.3	58.93
1416800	2023	M	48	Clinical	DORCHESTER	Legionella pneumophila Paris uid58211 (70.85%)	62	sg1	-	-	-	loxA	-	91.9	79.02	7.2	6.82	8.2	7.75	75.2	60.55
1416818	2023	M	48	Clinical	LONDON	Legionella pneumophila 2300 99 Alcoy uid48801 (85.42%)	545	sg1	-	-	-	loxA	-	90.8	77.01	5.1	5.09	8.3	7.82	74	59.8
1416786	2023	M	47	Clinical	ISLE OF WIGHT	Legionella pneumophila Paris uid58211 (72.11%)	75	sg1	-	-	-	loxA	-	95.5	81.83	7.2	6.82	8.3	7.78	73.9	60.8
1434024	2022	M	61	Clinical	DONCASTER	Legionella pneumophila Lorraine uid170535 (90.21%)	82	sg1	aph(9)-Ia	-	-	loxA	-	100	93.17	7.2	6.82	8.3	7.85	73.8	60.17
1416834	2023	M	68	Clinical	SHEFFIELD	Legionella pneumophila Lens uid58209 (73.07%)	42	sg1	-	-	-	loxA	-	95.7	82.33	7.2	6.72	7.6	6.93	73.7	57.8
1472986	2021	M	36	Clinical	LEEDS	Legionella pneumophila Lorraine uid170535 (89.43%)	82	sg1	aph(9)-Ia	-	-	loxA	-	100	88.76	7.2	6.82	8.3	7.85	73.5	56.43
1472960	2022	M	70	Clinical	KENT	Legionella pneumophila Paris uid58211 (72.24%)	75	sg1	-	-	-	loxA	-	95.5	80.82	7.2	6.82	8.2	7.72	73.3	57.05
1434066	2022	M	66	Clinical	STOKE-ON-TRENT	Legionella pneumophila Corby uid58733 (82.72%)	87	sg3	-	-	-	loxA	-	97.7	83.53	5.1	5.09	8.3	7.82	73.2	58.3
1430201	2023	M	70	Clinical	WEXHAM	Legionella pneumophila Lens uid58209 (71.34%)	42	sg1	-	-		loxA	-	86.8	73.39	7.2	6.72	7.5	6.93	73	58.8
1416830	2023	M	32	Clinical	LONDON	Legionella pneumophila Lorraine uid170535 (84.68%)	74	sg1	-	-	-	loxA	-	93	78.31	7.2	6.82	7.8	7.22	72.4	56.43
1416787	2023	M	52	Clinical	PLYMOUTH	Legionella pneumophila Paris uid58211 (71.84%)	18	sg1	-	-	-	loxA	-	95.5	80.92	7.2	6.82	8.3	7.82	72	53.81
1416827	2023	M	56	Clinical	TORQUAY	Legionella pneumophila Paris uid58211 (71.73%)	18	sg1	-	-	-	loxA	-	94.9	80.22	7.2	6.82	8.1	7.65	71.9	58.8
1476077	2020	M	65	Clinical	LONDON	Legionella pneumophila Paris uid58211 (70.06%)	526	sg1	-	-	-	loxA	-	93.9	79.22	7.2	6.82	8.3	7.78	71.9	57.18
1435042	2021	M	75	Clinical	CHESTERFIELD	Legionella pneumophila Corby uid58733 (85.56%)	345	sg1	-	-	-	loxA	-	97.7	83.63	5.1	5.09	8.3	7.82	71.8	57.05
1456890	2021	M	63	Clinical	KENT	Legionella pneumophila Paris uid58211 (70.97%)	62	sg1	-	-	-	loxA	-	96.9	82.23	7.2	6.82	8.2	7.72	71.7	57.05
1472968	2023	M	46	Clinical	WEXHAM	Legionella pneumophila Paris uid58211 (72.21%)	75	sg1	-	-	-	loxA	-	95	81.33	7.2	6.82	7.8	7.26	71.7	55.43
1416802	2023	M	32	Clinical	LONDON	Legionella pneumophila Lorraine uid170535 (84.66%)	74	sg1	-	-	-	loxA	-	92.7	77.91	7.2	6.82	8.3	7.75	71	55.81
1416854	2023	M	81	Clinical	MILTON KEYNES	Legionella pneumophila Lorraine uid170535 (83.89%)	74	sg1	-	-	-	loxA	-	97	81.73	7.2	6.82	8	7.52	70.5	57.68
1416826	2023	M	82	Clinical	BOLTON	Legionella pneumophila Lorraine uid170535 (84.61%)	74	sg1	-	-	-	loxA	-	92.9	78.92	7.2	6.82	7.8	7.22	70.4	56.68
1340057	2022	M	63	Clinical	BELFAST	Legionella pneumophila Hextuple 3a uid197192 (96.69%)	37	sg1	-	L4[185:K-I]	-	loxA	-	96.4	81.63	7.2	6.82	8.3	7.72	70.3	53.43
1340054	2021	M	54	Clinical	SWANSEA	Legionella pneumophila Hextuple 3a uid197192 (96.70%)	37	sg1	-	-	-	loxA	-	97.1	82.33	7.2	6.82	8.3	7.72	70.2	53.31
1416821	2023	M	80	Clinical	WEXHAM	Legionella pneumophila Paris uid58211 (71.73%)	23	sg1	-	-	-	loxA	-	95.5	80.82	7.2	6.82	8.2	7.75	70.2	54.43
1456891	2021	M	35	Clinical	BRISTOL	Legionella pneumophila Lorraine uid170535 (85.32%)	48	sg1	-	-	-	loxA	-	97.5	82.43	7.2	6.82	8.3	7.85	69.9	54.43
1476030	2020	M	73	Clinical	WATFORD	Legionella pneumophila Paris uid58211 (70.11%)	526	sg1	-	-	-	loxA	-	93.4	79.52	7.2	6.82	8.3	7.78	69.5	52.81
1256713	2023	M	51	Clinical	STOKE-ON-TRENT	Legionella pneumophila Hextuple 3a uid197192 (96.15%)	37	sg1	-	-	-	loxA	-	95.5	81.63	7.2	6.82	8.3	7.72	69.3	52.43
1472988	2021	M	48	Clinical	KENT	Legionella pneumophila Paris uid58211 (72.29%)	75	sg1	aph(9)-Ia	-	-	loxA	-	100	88.45	7.2	6.82	8.2	7.72	69.2	56.05
1472933	2022	M	63	Clinical	BRIGHTON	Legionella pneumophila Paris uid58211 (72.25%)	75	sg1	-	-	-	loxA	-	95.5	80.92	7.2	6.82	7.8	7.26	69.2	54.68
1416795	2023	M	67	Clinical	COVENTRY	Legionella pneumophila Lens uid58209 (73.23%)	42	sg1	aph(9)-Ia	-	-	loxA	-	100	91.47	7.2	6.72	7.6	6.96	68.9	51.44
1472999	2021	M	53	Clinical	CORK	Legionella pneumophila Thunder Bay uid206517 (93.00%)	93	sg3	-	-	-	loxA	-	97.7	82.93	7.2	6.82	8.3	7.72	68.8	53.56
1416848	2023	M	76	Clinical	KEIGHLEY	Legionella pneumophila Lens uid58209 (92.02%)	84	sg3	-	-	-	loxA	-	92.9	80.22	7.2	6.82	7.6	6.9	68.8	51.19
1435033	2022	M	25	Clinical	LEICESTER	Legionella pneumophila 2300 99 Alcoy uid48801 (81.71%)	3087	non sg 1	-	-	-	loxA	-	97.7	83.53	5.1	5.09	8.3	7.82	68.8	53.43
1416790	2023	M	47	Clinical	ISLE OF WIGHT	Legionella pneumophila Paris uid58211 (71.87%)	75	sg1	-	-	-	loxA	-	90.8	78.11	7.2	6.82	7.8	7.42	68.5	56.8
1435047	2021	M	76	Clinical	NOTTINGHAM	Legionella pneumophila Lens uid58209 (73.07%)	42	sg1	-	-	-	loxA	-	96.1	82.73	7.2	6.72	7.6	6.96	68.4	50.94
1434092	2022	M	27	Clinical	DORCHESTER	Legionella pneumophila Lens uid58209 (72.80%)	42	sg1	-	-	-	loxA	-	87.7	74.3	7.2	6.72	7.6	6.96	68	54.68
1430140	2023	M	75	Clinical	LONDON	Legionella pneumophila Paris uid58211 (94.36%)	1	sg1	-	lpeAB		loxA	-	92.7	78.61	100	100	100	100	67.9	52.56
1434075	2022	M	82	Clinical	BRISTOL	Legionella pneumophila Lorraine uid170535 (90.52%)	82	sg1	aph(9)-Ia	-	-	loxA	-	100	94.58	7.2	6.82	8.3	7.85	67.8	55.31
1434080	2022	M	72	Clinical	SHREWSBURY	Legionella pneumophila Lorraine uid170535 (90.51%)	82	sg1	aph(9)-Ia	-	-	loxA	-	100	95.18	7.2	6.82	8.3	7.85	67.7	54.93
1434035	2021	M	45	Clinical	BIRMINGHAM	Legionella pneumophila Lens uid58209 (94.02%)	477	sg1	-	-	-	loxA	-	96.1	82.83	7.2	6.82	7.6	6.9	67.5	51.81
1472950	2023	M	80	Clinical	HULL	Legionella pneumophila ATCC 43290 uid86885 (95.68%)	3090	sg1	-	-	-	loxA	-	95.5	81.63	7.2	6.82	8.3	7.72	67.5	51.94
1416822	2023	M	42	Clinical	BIRMINGHAM	Legionella pneumophila Lens uid58209 (72.80%)	42	sg1	-	-	-	loxA	-	89.1	75.8	7.2	6.72	8.3	7.75	67.5	50.19
1456875	2021	M	53	Clinical	LONDON	Legionella pneumophila Lorraine uid170535 (85.75%)	913	sg1	-	-	-	loxA	-	96.8	82.33	7.2	6.82	8.3	7.85	67.4	55.43
1416813	2023	M	64	Clinical	NEWPORT	Legionella pneumophila Lorraine uid170535 (84.85%)	1584	sg1	-	-	-	loxA	-	96.2	81.22	7.2	6.82	8.3	7.85	67.4	50.81
1476051	2022	M	53	Clinical	LONDON	Legionella pneumophila 2300 99 Alcoy uid48801 (84.07%)	2081	sg1	-	-	-	loxA	-	97.7	83.53	5.1	5.09	8.3	7.82	67.3	51.69
1416843	2023	M	82	Clinical	LONDON	Legionella pneumophila Corby uid58733 (83.36%)	2806	sg1	-	-	-	loxA	-	96.9	82.83	5.1	5.09	8.3	7.82	67.2	50.69
1456871	2021	M	69	Clinical	KENT	Legionella pneumophila Lorraine uid170535 (82.58%)	48	sg1	-	-	-	loxA	-	92.3	77.91	7.2	6.82	11.1	10.64	67	54.81
1430197	2022	M	69	Clinical	CARLISLE	Legionella pneumophila Paris uid58211 (70.05%)	62	sg1	-	-		loxA	-	79.9	67.97	7.2	6.82	7.8	7.42	67	55.06
1472970	2023	M	83	Clinical	WIRRAL	Legionella pneumophila 2300 99 Alcoy uid48801 (82.56%)	3190	sg1	-	-	-	loxA	-	97.7	83.53	5.1	5.09	8.3	7.82	67	50.94
1476054	2022	M	77	Clinical	KEIGHLEY	Legionella pneumophila uid170534 (76.10%)	731	sg1	-	-	-	loxA	-	97.8	83.13	7.2	6.82	8.3	7.72	66.8	51.31
1476075	2023	M	52	Clinical	LONDON	Legionella pneumophila Paris uid58211 (70.96%)	62	sg1	-	-	-	loxA	-	91.3	77.41	7.2	6.82	8.2	7.75	66.5	51.94
1416823	2023	M	32	Clinical	LAMBETH	Legionella pneumophila Lorraine uid170535 (84.66%)	74	sg1	-	-	-	loxA	-	97.3	82.53	7.2	6.82	8.3	7.78	66.2	49.31
1476049	2022	M	59	Clinical	ROTHERHAM	Legionella pneumophila Lorraine uid170535 (95.71%)	47	sg1	-	-	-	loxA	-	97.8	82.53	7.2	6.82	8.3	7.85	66.2	49.06
1456905	2021	M	35	Clinical	BRISTOL	Legionella pneumophila Lorraine uid170535 (85.32%)	48	sg1	-	-	-	loxA	-	99.4	84.04	7.2	6.82	8.3	7.85	66	49.19
1473230	2020	M	63	Clinical	LAMBETH	Legionella pneumophila Lorraine uid170535 (85.83%)	913	sg1	-	-	-	loxA	-	96.2	80.12	7.2	6.82	8.3	7.85	66	51.44
1472929	2021	M	61	Clinical	CHESTERFIELD	Legionella pneumophila Lens uid58209 (98.33%)	15	sg1	-	-	-	loxA	-	96.1	82.93	7.2	6.82	7.6	6.9	65.8	49.44
1472978	2023	M	80	Clinical	HULL	Legionella pneumophila ATCC 43290 uid86885 (95.69%)	3090	sg1	-	-	-	loxA	-	95.5	81.63	7.2	6.82	8.3	7.72	65.7	49.06
1430196	2023	M	41	Clinical	LONDON	Legionella pneumophila Paris uid58211 (69.98%)	62	sg1	-	-		loxA	-	79.6	67.17	7.2	6.82	7.8	7.29	65.7	51.94
1434078	2022	M	60	Clinical	HULL	Legionella pneumophila Lorraine uid170535 (82.62%)	1358	sg8	-	-	-	loxA	-	95.8	81.63	7.2	6.82	8.3	7.85	65.3	52.81
1472943	2022	M	56	Clinical	LONDON	Legionella pneumophila Thunder Bay uid206517 (91.22%)	780	sg1	-	lpeAB	-	loxA	-	96.7	81.93	100	100	100	100	65.2	48.31
1476040	2022	M	44	Clinical	LONDON	Legionella pneumophila Lorraine uid170535 (90.23%)	82	sg1	aph(9)-Ia	-	-	loxA	-	100	89.56	7.2	6.82	8.3	7.85	64.9	50.19
1416794	2023	M	80	Clinical	NEWCASTLE-UPON-TYNE	Legionella pneumophila Lens uid58209 (74.05%)	42	sg1	-	-	-	loxA	-	93.7	80.52	7.2	6.72	7.6	6.96	64.9	47.69
1472985	2021	M	71	Clinical	WAKEFIELD	Legionella pneumophila Hextuple 3a uid197192 (91.13%)	9	sg1	-	-	-	loxA	-	94.8	80.02	7.2	6.82	8.3	7.72	64.8	49.19
1472932	2022	M	25	Clinical	SHREWSBURY	Legionella pneumophila 2300 99 Alcoy uid48801 (81.70%)	3087	sg3	-	-	-	loxA	-	97.7	83.53	5.1	5.09	8.3	7.82	64.8	50.94
1472947	2022	M	25	Clinical	SHREWSBURY	Legionella pneumophila 2300 99 Alcoy uid48801 (81.70%)	3087	non sg 1	-	-	-	loxA	-	97.7	83.43	5.1	5.09	8.3	7.82	64.8	49.94
1416797	2023	M	64	Clinical	SHEFFIELD	Legionella pneumophila Lens uid58209 (92.92%)	462	sg1	-	-	-	loxA	-	95.8	81.43	7.2	6.82	7.5	6.83	64.7	47.19
1472937	2023	M	83	Clinical	WIRRAL	Legionella pneumophila 2300 99 Alcoy uid48801 (82.55%)	3190	sg1	-	-	-	loxA	-	97	82.93	5.1	5.09	8.3	7.82	64.5	49.69
1473168	2020	M	59	Clinical	LONDON	Legionella pneumophila Lorraine uid170535 (89.10%)	46	sg1	-	-	-	loxA	-	95	80.52	7.2	6.82	8.3	7.85	64.3	51.06
1434073	2022	M	60	Clinical	LONDON	Legionella pneumophila Lorraine uid170535 (85.87%)	913	sg1	-	-	-	loxA	-	97.1	81.22	7.2	6.82	8.3	7.85	64.2	51.94
1456888	2021	M	52	Clinical	LONDON	Legionella pneumophila Paris uid58211 (72.26%)	23	sg1	-	-	-	loxA	-	88.8	74.9	7.2	6.82	8.3	7.78	64.2	51.19
1434076	2022	M	82	Clinical	BRISTOL	Legionella pneumophila Lorraine uid170535 (90.52%)	82	sg1	aph(9)-Ia	-	-	loxA	-	100	93.57	7.2	6.82	8.3	7.85	64	52.43
1434079	2022	M	67	Clinical	EASTBOURNE	Legionella pneumophila Lorraine uid170535 (85.34%)	48	sg1	-	-	-	loxA	-	98.2	82.23	7.2	6.82	8.3	7.85	64	52.81
1473167	2020	M	67	Clinical	STOKE-ON-TRENT	Legionella pneumophila Lens uid58209 (76.74%)	2958	sg1	-	-	-	loxA	-	91.7	78.51	7.2	6.72	8.3	7.75	64	47.82
1340056	2022	M	79	Clinical	BASINGSTOKE	Legionella pneumophila Hextuple 3a uid197192 (95.91%)	37	sg1	-	-	-	loxA	-	96.6	81.83	7.2	6.82	8.3	7.72	63.8	47.19
1434103	2023	M	61	Clinical	LONDON	Legionella pneumophila Lorraine uid170535 (88.98%)	1522	sg1	aph(9)-Ia	-	-	loxA	-	100	94.98	7.2	6.82	8.3	7.85	63.7	48.94
1472980	2023	M	73	Clinical	BIRMINGHAM	Legionella pneumophila Lens uid58209 (94.66%)	477	sg1	-	-	-	loxA	-	96.1	82.83	7.2	6.82	7.3	6.57	63.4	46.07
1416849	2023	M	80	Clinical	NOTTINGHAM	Legionella pneumophila Corby uid58733 (82.43%)	728	sg6	-	-	-	loxA	-	95.7	81.53	7.2	6.82	8.3	7.72	63	48.81
1472948	2021	M	36	Clinical	NOTTINGHAM	Legionella pneumophila Lens uid58209 (73.06%)	42	sg1	-	-	-	loxA	-	96.1	83.23	7.2	6.72	7.6	6.96	62.8	45.32
1472953	2021	M	57	Clinical	BOLTON	Legionella pneumophila Corby uid58733 (83.13%)	2109	sg1	-	-	-	loxA	-	97	82.83	5.1	5.09	8.3	7.82	62.7	48.44
1435006	2022	M	73	Clinical	ABERYSTWYTH	Legionella pneumophila Lorraine uid170535 (84.48%)	74	sg1	-	-	-	loxA	-	90.8	76.91	7.2	6.82	8.3	7.75	62.5	46.82
1476053	2022	M	53	Clinical	LONDON	Legionella pneumophila 2300 99 Alcoy uid48801 (84.07%)	2081	sg1	-	-	-	loxA	-	97.7	83.53	5.1	5.09	8.3	7.82	62.5	46.69
1434051	2022	M	65	Clinical	NEWCASTLE-UPON-TYNE	Legionella pneumophila Paris uid58211 (70.76%)	62	sg1	-	-	-	loxA	-	95.1	80.42	7.2	6.82	8.3	7.78	62.4	49.19
1434056	2022	M	48	Clinical	AYLESBURY	Legionella pneumophila Paris uid58211 (68.97%)	3134	sg1	aph(9)-Ia	-	-	loxA	-	100	93.67	7.2	6.82	8.3	7.82	62.3	48.81
1456874	2021	M	70	Clinical	KENT	Legionella pneumophila Paris uid58211 (69.91%)	62	sg1	-	-	-	loxA	-	95	80.32	7.2	6.82	8.3	7.82	62.3	47.32
1434019	2022	M	88	Clinical	LONDON	Legionella pneumophila 2300 99 Alcoy uid48801 (81.90%)	616	sg1	-	-	-	loxA	-	97.7	83.53	5.1	5.09	8.3	7.82	62.3	49.06
1416798	2023	M	73	Clinical	SHEFFIELD	Legionella pneumophila Lens uid58209 (92.78%)	3186	sg1	-	-	-	loxA	-	92.7	80.62	7.2	6.82	7.6	6.9	61.7	47.44
1434099	2022	M	61	Clinical	SALFORD	Legionella pneumophila Corby uid58733 (82.41%)	3160	sg1	-	-	-	loxA	-	97.7	83.53	5.1	5.09	8.3	7.82	60.5	48.19
1473235	2020	M	43	Clinical	LONDON	Legionella pneumophila Paris uid58211 (72.39%)	23	sg1	-	-	-	loxA	-	95.5	81.63	7.2	6.82	8.3	7.82	60	45.94
1416844	2023	M	34	Clinical	PLYMOUTH	Legionella pneumophila Paris uid58211 (71.75%)	18	sg1	-	-	-	loxA	-	95.5	81.83	7.2	6.82	8.3	7.82	59.9	42.7
1430172	2023	M	84	Clinical	CORK	Legionella pneumophila Lens uid58209 (71.91%)	42	sg1	-	-		loxA	-	95.4	82.03	7.2	6.72	7.6	6.96	59.7	43.32
1472957	2021	M	63	Clinical	LONDON	Legionella pneumophila Lens uid58209 (94.22%)	477	sg1	-	-	-	loxA	-	96.1	82.83	7.2	6.82	7.6	6.9	59.2	43.82
1434021	2022	M	81	Clinical	NEWPORT	Legionella pneumophila Lens uid58209 (93.40%)	115	sg1	-	-	-	loxA	-	96.1	82.93	7.2	6.82	6.2	5.52	59.1	43.95
1340060	2023	M	55	Clinical	KEIGHLEY	Legionella pneumophila Hextuple 3a uid197192 (96.17%)	37	sg1	-	-	-	loxA	-	95.5	80.92	7.2	6.82	8.3	7.72	58.9	43.2
1434071	2022	M	73	Clinical	EASTBOURNE	Legionella pneumophila Paris uid58211 (71.73%)	23	sg1	-	-	-	loxA	-	93.6	79.92	7.2	6.82	8.2	7.75	58.7	46.57
1476076	2023	M	76	Clinical	KEIGHLEY	Legionella pneumophila Lens uid58209 (92.03%)	84	sg3	-	-	-	loxA	-	96.1	83.23	7.2	6.82	8.2	7.55	58.6	43.57
1430127	2023	M	94	Clinical	BIRMINGHAM	Legionella pneumophila Lorraine uid170535 (79.09%)	74	sg1	-	-		loxA	-	83.4	71.59	7.2	6.82	7.8	7.39	58.4	47.57
1456937	2021	M	42	Clinical	CHICHESTER	Legionella pneumophila Paris uid58211 (71.73%)	23	sg1	-	-	-	loxA	-	93.2	79.32	7.2	6.82	8.3	7.82	58.1	41.95
1434088	2022	M	59	Clinical	KENT	Legionella pneumophila Lens uid58209 (72.43%)	3151	sg1	-	-	-	loxA	-	95.6	82.83	7.2	6.72	7.6	6.96	56.9	42.7
1472995	2021	M	79	Clinical	SWANSEA	Legionella pneumophila Lens uid58209 (97.37%)	15	sg1	-	-	-	loxA	-	96.1	82.73	7.2	6.82	7.5	6.83	56.7	40.32
1340051	2020	M	73	Clinical	ORPINGTON	Legionella pneumophila Hextuple 3a uid197192 (98.35%)	37	sg1	-	-	-	loxA	-	95.2	80.52	7.2	6.82	8.3	7.72	55.8	38.95
1434040	2022	M	63	Clinical	LONDON	Legionella pneumophila Lens uid58209 (74.83%)	42	sg1	-	-	-	loxA	-	95.5	82.73	7.2	6.72	7.6	6.96	54.7	41.32
1435039	2023	M	54	Clinical	LONDON	Legionella pneumophila Lorraine uid170535 (84.72%)	74	sg1	-	-	-	loxA	-	89.8	75.8	7.2	6.82	8.3	7.65	54.6	37.7
1430202	2023	M	86	Clinical	POOLE	Legionella pneumophila Paris uid58211 (69.72%)	62	sg1	-	-		loxA	-	86.8	72.69	7.2	6.82	7.8	7.26	53.6	39.95
1434064	2022	M	82	Clinical	TYNE AND WEAR	Legionella pneumophila Lens uid58209 (72.80%)	42	sg1	-	-	-	loxA	-	90.6	77.11	7.2	6.72	7.6	6.96	52.6	36.7
1434015	2022	M	78	Clinical	DONCASTER	Legionella pneumophila ATCC 43290 uid86885 (95.69%)	3090	sg1	-	-	-	loxA	-	93.6	79.72	7.2	6.82	8.3	7.72	52.4	40.32
1434094	2022	M	66	Clinical	LONDON	Legionella pneumophila Lens uid58209 (92.89%)	115	sg1	-	-	-	loxA	-	96.1	83.03	7.2	6.82	8.2	7.59	50.9	36.7
1456894	2021	M	61	Clinical	KENT	Legionella pneumophila Lorraine uid170535 (89.43%)	82	sg1	aph(9)-Ia	-	-	loxA	-	100	89.76	7.2	6.82	8.3	7.85	50.2	40.07
1456917	2021	M	77	Clinical	NORWICH	Legionella pneumophila Lens uid58209 (93.45%)	115	sg1	-	-	-	loxA	-	96.1	82.73	7.2	6.82	7.6	6.9	48.3	32.83
1434043	2022	M	63	Clinical	CARDIFF	Legionella pneumophila Hextuple 3a uid197192 (89.79%)	182	sg1	-	-	-	loxA	-	97.8	83.13	7.2	6.82	8.3	7.72	48.2	36.08
1430198	2023	M	73	Clinical	SHEFFIELD	Legionella pneumophila Lens uid58209 (81.69%)	3186	sg1	-	-		loxA	-	95	81.73	7.2	6.82	7.5	6.86	48.1	39.83
1456934	2021	M	54	Clinical	NEWPORT	Legionella pneumophila Lens uid58209 (95.77%)	2938	sg1	-	-	-	loxA	-	96.1	82.73	7.2	6.82	7.6	6.9	47.8	33.21
1434072	2022	M	60	Clinical	LONDON	Legionella pneumophila Lorraine uid170535 (85.87%)	913	sg1	-	-	-	loxA	-	99.7	83.13	7.2	6.82	8.3	7.85	47.2	32.58
1456873	2021	M	77	Clinical	NORWICH	Legionella pneumophila Lens uid58209 (93.44%)	115	sg1	-	-	-	loxA	-	96.1	82.83	7.2	6.82	7.6	6.9	47.1	31.59
1434999	2022	M	55	Clinical	CHESTERFIELD	Legionella pneumophila Thunder Bay uid206517 (92.17%)	27	sg1	-	-	-	loxA	-	95.3	80.52	7.2	6.82	8.3	7.72	46.6	31.34
1430199	2023	M	74	Clinical	TAUNTON	Legionella pneumophila Lens uid58209 (89.48%)	477	sg1	-	-		loxA	-	96	83.03	7.2	6.82	6.3	5.75	46.3	39.45
1430176	2023	M	53	Clinical	KETTERING	Legionella pneumophila ATCC 43290 uid86885 (90.57%)	3090	sg1	-	-		loxA	-	89	75.7	7.2	6.82	8.3	7.72	45.7	36.83
1434047	2022	M	79	Clinical	BASINGSTOKE	Legionella pneumophila Hextuple 3a uid197192 (95.91%)	37	sg1	-	-	-	loxA	-	90.1	75.4	7.2	6.82	8.3	7.72	45.7	34.83
1435017	2022	M	72	Clinical	MIDDLESBROUGH	Legionella pneumophila Thunder Bay uid206517 (92.21%)	27	sg1	-	-	-	loxA	-	96.6	81.93	7.2	6.82	8.3	7.72	43.1	27.84
1473219	2020	M	68	Clinical	LONDON	Legionella pneumophila Hextuple 3a uid197192 (97.98%)	36	sg1	-	-	-	loxA	-	94.4	80.02	7.2	6.82	8.3	7.72	42.9	29.34
1476037	2022	M	61	Clinical	KEIGHLEY	Legionella pneumophila Hextuple 3a uid197192 (27.05%)	1904	sg7	aph(9)-Ia	lpeAB		-	-	100	86.14	100	91.45	99	90.54	42.6	34.46
1435012	2022	M	47	Clinical	BIRMINGHAM	Legionella pneumophila 2300 99 Alcoy uid48801 (83.36%)	2109	sg1	-	-	-	loxA	-	97.3	83.13	5.1	5.09	8.3	7.82	41.8	31.09
1473211	2020	M	63	Clinical	CAMBRIDGE	Legionella pneumophila Hextuple 3a uid197192 (91.66%)	9	sg1	-	-	-	loxA	-	97.2	82.43	7.2	6.82	8.3	7.72	41.1	29.34
1476035	2022	M	77	Clinical	LIVERPOOL	Legionella pneumophila 2300 99 Alcoy uid48801 (83.28%)	2109	non sg 1	-	-	-	loxA	-	97.7	83.53	5.1	5.09	8.3	7.82	40.6	28.21
1434036	2022	M	63	Clinical	CARDIFF	Legionella pneumophila Hextuple 3a uid197192 (89.79%)	182	sg1	-	-	-	loxA	-	97.6	82.93	7.2	6.82	8.3	7.72	40.2	28.21
1434065	2022	M	85	Clinical	BOURNEMOUTH	Legionella pneumophila ATCC 43290 uid86885 (91.14%)	181	sg1	-	-	-	loxA	-	92.4	77.71	7.2	6.82	8.3	7.72	40.2	29.34
1434083	2022	M	35	Clinical	NOTTINGHAM	Legionella pneumophila Hextuple 3a uid197192 (91.67%)	9	sg1	-	-	-	loxA	-	93.8	79.12	7.2	6.82	8.3	7.72	39.7	28.21
1434034	2021	M	77	Clinical	LONDON	Legionella pneumophila Hextuple 3a uid197192 (96.70%)	37	sg1	aph(9)-Ia	-	-	loxA	-	100	87.85	7.2	6.82	8.3	7.72	38.1	24.84
1430186	2023	M	68	Clinical	KENT	Legionella pneumophila 2300 99 Alcoy uid48801 (79.86%)	3179	sg1	-	-		loxA	-	94.8	81.02	5.1	5.09	8.3	7.82	35.6	25.59
1456879	2021	M	78	Clinical	WIRRAL	Legionella pneumophila 2300 99 Alcoy uid48801 (86.17%)	2681	sg1	-	-	-	loxA	-	97.7	83.53	5.1	5.09	8.3	7.82	35.1	26.72
1434097	2022	M	49	Clinical	WOLVERHAMPTON	Legionella pneumophila 2300 99 Alcoy uid48801 (85.25%)	501	sg1	-	-	-	loxA	-	90.9	77.11	5.1	5.09	8.3	7.82	34.5	26.97
1456900	2021	M	77	Clinical	WARRINGTON	Legionella pneumophila 2300 99 Alcoy uid48801 (85.60%)	2110	sg1	-	-	-	loxA	-	97.7	83.53	5.1	5.09	8.3	7.82	30.8	23.97
1472991	2021	M	53	Clinical	SCUNTHORPE	Legionella pneumophila Lorraine uid170535 (99.95%)	47	sg1	-	-	-	loxA	blaOXA-29	100	84.74	7.2	6.82	8.3	7.85	100	99.63
1456921	2021	M	63	Clinical	LONDON	Legionella pneumophila Lorraine uid170535 (99.95%)	47	sg1	-	-	-	loxA	blaOXA-29	99.9	84.54	7.2	6.82	8.3	7.72	100	99.75
1473204	2020	M	51	Clinical	MACCLESFIELD	Legionella pneumophila Lorraine uid170535 (93.95%)	46	sg1	-	-	-	loxA	blaOXA-29	99.1	84.04	7.2	6.82	8.3	7.85	100	95.76
1456877	2021	M	47	Clinical	COVENTRY	Legionella pneumophila Lorraine uid170535 (99.94%)	47	sg1	-	-	-	loxA	blaOXA-29	99.9	84.04	7.2	6.82	8.3	7.85	100	95.13
1434054	2022	M	62	Clinical	LONDON	Legionella pneumophila Lorraine uid170535 (92.50%)	117	sg1	-	-	-	loxA	blaOXA-29	100	83.94	7.2	6.82	8.3	7.85	100	99.5
1473234	2020	M	68	Clinical	SUTTON-IN-ASHFIELD	Legionella pneumophila Lorraine uid170535 (99.95%)	47	sg1	-	-	-	loxA	blaOXA-29	98.8	83.84	7.2	6.82	8.3	7.85	100	97.25
1456929	2021	M	58	Clinical	ESSEX	Legionella pneumophila Lorraine uid170535 (99.95%)	47	sg1	-	-	-	loxA	blaOXA-29	100	83.84	7.2	6.82	8.3	7.85	100	99.5
1434084	2022	M	63	Clinical	WEXHAM	Legionella pneumophila Lorraine uid170535 (92.50%)	117	sg1	-	-	-	loxA	blaOXA-29	98.5	83.23	7.2	6.82	8.3	7.85	100	99.88
1434101	2023	M	60	Clinical	NOTTINGHAM	Legionella pneumophila Lorraine uid170535 (99.95%)	47	sg1	-	-	-	loxA	blaOXA-29	98.2	82.93	7.2	6.82	8.3	7.85	100	99.63
1476043	2022	M	51	Clinical	YORK	Legionella pneumophila Lorraine uid170535 (99.95%)	47	sg1	-	-	-	loxA	blaOXA-29	97.9	82.73	7.2	6.82	8.3	7.85	100	96.38
1473236	2020	M	67	Clinical	WAKEFIELD	Legionella pneumophila Lorraine uid170535 (74.35%)	1804	sg1	-	-	-	loxA	blaOXA-29	97.8	82.33	7.2	6.82	8.3	7.82	100	96.75
1435052	2022	M	69	Clinical	MILTON KEYNES	Legionella pneumophila Lorraine uid170535 (99.95%)	47	sg1	-	-	-	loxA	blaOXA-29	97.4	82.23	7.2	6.82	8.3	7.85	100	96
1434089	2022	M	68	Clinical	LEICESTER	Legionella pneumophila Lorraine uid170535 (99.95%)	47	sg1	-	-	-	loxA	blaOXA-29	97.4	82.13	7.2	6.82	8.3	7.85	100	99.63
1434041	2022	M	63	Clinical	CYNON TAFF	Legionella pneumophila Lorraine uid170535 (93.93%)	46	sg1	-	-	-	loxA	blaOXA-29	95.9	81.83	7.2	6.82	8.3	7.85	100	100
1456912	2021	M	69	Clinical	HARLOW	Legionella pneumophila Lorraine uid170535 (89.92%)	48	sg1	-	-	-	loxA	blaOXA-29	97.1	81.73	7.2	6.82	8.3	7.85	100	98.25
1416835	2023	M	58	Clinical	BRISTOL	Legionella pneumophila Lorraine uid170535 (99.90%)	47	sg1	-	-	-	loxA	blaOXA-29	97	81.63	7.2	6.82	8.3	7.85	100	99
1435011	2021	M	62	Clinical	CARMARTHEN	Legionella pneumophila Lorraine uid170535 (92.51%)	117	sg1	-	-	-	loxA	blaOXA-29	95.9	81.22	7.2	6.82	8.3	7.85	100	96.88
1456910	2021	M	80	Clinical	SALFORD	Legionella pneumophila Lorraine uid170535 (74.80%)	1804	sg1	-	-	-	loxA	blaOXA-29	96.1	81.12	7.2	6.82	8.3	7.82	100	96
1435037	2023	M	53	Clinical	WOLVERHAMPTON	Legionella pneumophila Lorraine uid170535 (99.95%)	47	sg1	-	-	-	loxA	blaOXA-29	96	80.82	7.2	6.82	8.3	7.72	100	95.88
1434081	2022	M	54	Clinical	LONDON	Legionella pneumophila Lorraine uid170535 (88.32%)	1358	sg8	-	-	-	-	blaOXA-29	93.8	80.42	7.2	6.82	8.3	7.85	100	100
1435021	2022	M	62	Clinical	LONDON	Legionella pneumophila Lorraine uid170535 (92.51%)	117	sg1	-	-	-	loxA	blaOXA-29	95.4	80.32	7.2	6.82	8.3	7.85	100	95.26
1456897	2021	M	60	Clinical	SHREWSBURY	Legionella pneumophila Lorraine uid170535 (99.95%)	47	sg1	-	-	-	loxA	blaOXA-29	94.1	79.22	7.2	6.82	8.3	7.85	100	98
1473164	2020	M	77	Clinical	BIRMINGHAM	Legionella pneumophila Lorraine uid170535 (74.45%)	1804	sg1	-	-	-	loxA	blaOXA-29	93.8	79.02	7.2	6.82	8.3	7.82	100	97.25
1434074	2022	M	88	Clinical	SHEFFIELD	Legionella pneumophila Lorraine uid170535 (99.95%)	47	sg1	-	-	-	loxA	blaOXA-29	92.9	78.82	7.2	6.82	8.3	7.85	100	99.75
1434068	2022	M	60	Clinical	CARSHALTON	Legionella pneumophila Lorraine uid170535 (74.80%)	1804	sg1	-	-	-	loxA	blaOXA-29	92.9	78.71	7.2	6.82	8.3	7.82	100	99.5
1456901	2021	M	57	Clinical	KENT	Legionella pneumophila Lorraine uid170535 (93.95%)	46	sg1	-	-	-	loxA	blaOXA-29	93	78.51	7.2	6.82	8.3	7.85	100	95.88
1416832	2023	M	74	Clinical	MANCHESTER	Legionella pneumophila Lorraine uid170535 (99.94%)	47	sg1	-	-	-	loxA	blaOXA-29	92.4	77.71	7.2	6.82	8.3	7.85	100	98.75
1472971	2023	M	42	Clinical	CAMBERLEY	Legionella pneumophila Lorraine uid170535 (74.46%)	1804	sg1	-	-	-	loxA	blaOXA-29	92	77.41	7.2	6.82	8.3	7.82	100	99.13
1416855	2023	M	66	Clinical	STOKE-ON-TRENT	Legionella pneumophila Lorraine uid170535 (99.94%)	47	sg1	-	-	-	loxA	blaOXA-29	90.2	76.71	7.2	6.82	8.3	7.85	100	98.5
1416856	2023	M	74	Clinical	CORNWALL	Legionella pneumophila Lorraine uid170535 (99.89%)	47	sg1	-	-	-	loxA	blaOXA-29	90.2	76.61	7.2	6.82	8.3	7.85	100	98.88
1472997	2021	M	51	Clinical	CHESTERFIELD	Legionella pneumophila Lorraine uid170535 (96.09%)	109	sg1	-	-	-	loxA	blaOXA-29	91.1	76.61	7.2	6.82	8.3	7.85	100	99
1416863	2023	M	62	Clinical	OXFORD	Legionella pneumophila Lorraine uid170535 (93.87%)	46	sg1	-	-	-	loxA	blaOXA-29	90.2	75.8	7.2	6.82	8.3	7.85	100	98.5
1472969	2023	M	60	Clinical	NOTTINGHAM	Legionella pneumophila Lorraine uid170535 (99.95%)	47	sg1	-	-	-	loxA	blaOXA-29	90.2	75.7	7.2	6.82	8.3	7.85	100	99.25
1472972	2023	M	68	Clinical	SHREWSBURY	Legionella pneumophila Lorraine uid170535 (99.95%)	47	sg1	-	-	-	loxA	blaOXA-29	90.2	75.7	7.2	6.82	8.3	7.85	100	99.5
1416814	2023	M	66	Clinical	COLCHESTER	Legionella pneumophila Lorraine uid170535 (74.44%)	1804	sg1	-	-	-	loxA	blaOXA-29	89.8	75.4	7.2	6.82	8.3	7.82	100	99.5
1434069	2022	M	61	Clinical	LONDON	Legionella pneumophila Lorraine uid170535 (92.50%)	117	sg1	-	-	-	loxA	blaOXA-29	86	73.29	7.2	6.82	8.3	7.85	100	99.5
1430175	2023	M	58	Clinical	BIRMINGHAM	Legionella pneumophila Lorraine uid170535 (90.56%)	47	sg1	-	-		loxA	blaOXA-29	79.7	68.78	7.2	6.82	8.3	7.85	100	99.5
1434044	2022	M	62	Clinical	STOKE-ON-TRENT	Legionella pneumophila Lorraine uid170535 (99.95%)	47	sg1	-	-	-	loxA	blaOXA-29	97.3	82.13	7.2	6.72	8.3	7.85	100	99.88
1435030	2022		85	Clinical	GLOUCESTER	Legionella pneumophila Paris uid58211 (72.24%)	75	sg1	-	-	-	loxA	-	89	76.1	7.2	6.82	8.3	7.82	64	52.06
1435051	2022		67	Clinical	BOLTON	Legionella pneumophila Corby uid58733 (83.39%)	2806	sg1	-	-	-	loxA	-	97.7	83.53	5.1	5.09	8.3	7.82	51.4	34.83
1430204	2023		72	Clinical	NOTTINGHAM	Legionella pneumophila Thunder Bay uid206517 (91.24%)	27	sg1	-	-		loxA	-	90.6	75.8	7.2	6.82	8.3	7.68	49.4	33.33
1435048	2022		72	Clinical	LONDON	Legionella pneumophila Lorraine uid170535 (84.73%)	74	sg1	-	-	-	loxA	-	71.3	61.65	7.2	6.82	8.3	7.78	41.9	33.96
1416840	2023			Clinical	LONDON	Legionella pneumophila Paris uid58211 (72.29%)	75	sg1	-	-	-	loxA	-	95	80.32	7.2	6.82	8.3	7.82	72.4	57.3
1473205	2020			Clinical	LONDON	Legionella pneumophila Lens uid58209 (73.95%)	481	sg1	-	-	-	loxA	-	84.8	71.59	7.2	6.72	7.6	6.96	51.7	35.96
1266642	2023			Enviromental	LONDON	Legionella pneumophila Paris uid58211 (95.37%)	6	sg1	-	lpeAB	-	loxA	-	97.8	83.13	100	100	100	100	100	87.77
1435009	2022			Enviromental	DARTFORD	Legionella pneumophila Paris uid58211 (95.99%)	79	sg1	-	lpeAB	-	loxA	-	97.8	83.13	100	100	100	100	100	86.89
1435010	2022			Enviromental	DARTFORD	Legionella pneumophila Paris uid58211 (95.99%)	79	sg1	-	lpeAB	-	loxA	-	97.8	83.13	100	100	100	100	100	86.89
1435014	2021			Enviromental	LONDON	Legionella pneumophila Paris uid58211 (94.94%)	8	sg1	-	lpeAB	-	loxA	-	97.8	83.13	100	100	100	99.97	100	86.02
1435015	2021			Enviromental	LONDON	Legionella pneumophila Paris uid58211 (94.94%)	8	sg1	-	lpeAB	-	loxA	-	97.8	83.13	100	100	100	99.97	100	86.64
1435040	2022			Enviromental	KENT	Legionella pneumophila Paris uid58211 (96.89%)	390	sg9	-	lpeAB	-	loxA	-	97.8	83.13	100	100	100	100	100	87.02
1435045	2021			Enviromental	LONDON	Legionella pneumophila Paris uid58211 (94.94%)	8	sg1	-	lpeAB	-	loxA	-	97.8	83.13	100	100	100	99.97	100	86.14
1472941	2021			Enviromental	LONDON	Legionella pneumophila Paris uid58211 (94.91%)	8	sg1	-	lpeAB	-	loxA	-	97.8	83.13	100	100	100	99.97	100	87.14
1456870	2021			Enviromental	LONDON	Legionella pneumophila Paris uid58211 (93.89%)	1	sg1	-	lpeAB	-	loxA	-	97.7	83.03	100	100	100	100	100	86.02
1472936	2021			Enviromental	LONDON	Legionella pneumophila Paris uid58211 (94.93%)	8	sg1	-	lpeAB	-	loxA	-	97.7	83.03	100	100	100	99.97	100	87.27
1472963	2021			Enviromental	LONDON	Legionella pneumophila Paris uid58211 (99.27%)	1	sg1	-	lpeAB	-	loxA	-	97.7	83.03	100	100	100	100	100	87.89
1435028	2021			Enviromental	LONDON	Legionella pneumophila Paris uid58211 (94.94%)	8	sg1	-	lpeAB	-	loxA	-	97.6	82.93	100	100	100	99.97	100	86.89
1456904	2021			Enviromental	LONDON	Legionella pneumophila Paris uid58211 (93.89%)	1	sg1	-	lpeAB	-	loxA	-	97.6	82.93	100	100	100	100	100	89.39
1472934	2021			Enviromental	LONDON	Legionella pneumophila Paris uid58211 (94.93%)	8	sg1	-	lpeAB	-	loxA	-	97.6	82.93	100	100	100	99.97	100	87.14
1472945	2022			Enviromental	DARTFORD	Legionella pneumophila Paris uid58211 (95.98%)	79	sg1	-	lpeAB	-	loxA	-	97.6	82.93	100	100	100	100	100	87.27
1434100	2023			Enviromental	PORTON DOWN	Legionella pneumophila Paris uid58211 (99.16%)	1	sg1	-	lpeAB	-	loxA	-	97.5	82.83	100	100	100	100	100	89.26
1472964	2021			Enviromental	LONDON	Legionella pneumophila Paris uid58211 (94.94%)	8	sg1	-	lpeAB	-	loxA	-	97.5	82.83	100	100	100	99.97	100	86.89
1476032	2020			Enviromental	LONDON	Legionella pneumophila Paris uid58211 (98.82%)	1	sg1	-	lpeAB	-	loxA	-	97.5	82.83	100	100	100	100	100	87.14
1456925	2021			Enviromental	LONDON	Legionella pneumophila Paris uid58211 (93.89%)	1	sg1	-	lpeAB	-	loxA	-	97	82.43	100	100	100	100	100	89.26
1456919	2021			Enviromental	LONDON	Legionella pneumophila Paris uid58211 (93.89%)	1	sg1	-	lpeAB	-	loxA	-	97.8	82.43	100	100	100	100	100	87.77
1476044	2022			Enviromental	PORTON DOWN	Legionella pneumophila Paris uid58211 (96.48%)	1	sg1	-	lpeAB	-	loxA	-	97	82.33	100	100	100	100	100	86.77
1456872	2021			Enviromental	LONDON	Legionella pneumophila Paris uid58211 (93.89%)	1	sg1	-	lpeAB	-	loxA	-	97.6	82.33	100	100	100	100	100	86.77
1473218	2020			Enviromental	SALISBURY	Legionella pneumophila Paris uid58211 (96.65%)	1	sg1	-	lpeAB	-	loxA	-	97.8	82.33	100	100	100	100	100	87.02
1476025	2020			Enviromental	SALISBURY	Legionella pneumophila Paris uid58211 (96.65%)	1	sg1	-	lpeAB	-	loxA	-	96.9	82.23	100	100	100	100	100	86.89
1476026	2020			Enviromental	SALISBURY	Legionella pneumophila Paris uid58211 (96.65%)	1	sg1	-	lpeAB	-	loxA	-	96.9	82.23	100	100	100	100	100	86.64
1476033	2022			Enviromental	PORTON DOWN	Legionella pneumophila Paris uid58211 (96.48%)	1	sg1	-	lpeAB	-	loxA	-	97.3	81.73	100	100	100	100	100	85.89
1472954	2021			Enviromental	LONDON	Legionella pneumophila Paris uid58211 (94.94%)	8	sg1	-	lpeAB	-	loxA	-	96.2	81.53	100	100	100	99.97	100	87.02
1456916	2021			Enviromental	LONDON	Legionella pneumophila Paris uid58211 (94.80%)	1	sg1	-	lpeAB	-	loxA	-	97.7	81.43	100	100	100	99.77	100	89.39
1435046	2021			Enviromental	LONDON	Legionella pneumophila Paris uid58211 (94.94%)	8	sg1	-	lpeAB	-	loxA	-	95.7	81.02	100	100	100	99.97	100	86.02
1435044	2021			Enviromental	LONDON	Legionella pneumophila Paris uid58211 (94.94%)	8	sg1	-	lpeAB	-	loxA	-	93.9	79.82	100	100	100	99.97	100	86.64
1435022	2021			Enviromental	LONDON	Legionella pneumophila Paris uid58211 (94.94%)	8	sg1	-	lpeAB	-	loxA	-	93.9	79.22	100	100	100	99.97	100	86.89
1472949	2021			Enviromental	LONDON	Legionella pneumophila Paris uid58211 (94.92%)	8	sg1	-	lpeAB	-	loxA	-	92.7	78.71	100	100	100	99.97	100	87.27
1434063	2022			Enviromental	SLOUGH	Legionella pneumophila Paris uid58211 (94.01%)	79	sg1	-	lpeAB	-	loxA	-	93.9	78.61	100	100	100	100	100	89.01
1435018	2022			Enviromental	SLOUGH	Legionella pneumophila Paris uid58211 (94.01%)	79	sg1	-	lpeAB	-	loxA	-	97.5	82.83	100	100	100	100	99.9	86.14
1435043	2021			Enviromental	LONDON	Legionella pneumophila Paris uid58211 (94.94%)	8	sg1	-	lpeAB	-	loxA	-	97.1	82.43	100	100	100	99.97	99.9	86.64
1435008	2022			Enviromental	KENT	Legionella pneumophila Paris uid58211 (88.99%)	3176	sg4P	-	lpeAB	-	loxA	-	97.1	82.43	100	100	100	100	99.4	83.77
1456896	2021			Enviromental	LONDON	Legionella pneumophila Paris uid58211 (95.49%)	1	sg1	-	lpeAB	-	loxA	-	97.5	82.83	100	100	100	100	97	80.9
1456895	2021			Enviromental	LONDON	Legionella pneumophila Paris uid58211 (95.48%)	1	sg1	-	lpeAB	-	loxA	-	97.2	81.73	100	100	100	100	96.9	80.77
1430139	2023			Enviromental	COVENTRY	Legionella pneumophila Paris uid58211 (96.82%)	1365	sg10	-	lpeAB		loxA	-	90.9	76.91	100	100	100	100	93	79.53
1430180	2023			Enviromental		Legionella pneumophila Paris uid58211 (96.60%)	1	sg1	-	lpeAB		loxA	-	87.3	72.69	100	100	100	100	93	80.77
1430148	2023			Enviromental	COVENTRY	Legionella pneumophila Paris uid58211 (96.32%)	1365	sg10	-	lpeAB		loxA	-	91	77.31	99.9	99.9	100	100	93	80.02
1430133	2023			Enviromental	COVENTRY	Legionella pneumophila Paris uid58211 (97.09%)	1365	sg10	-	lpeAB		loxA	-	94.2	77.01	99.9	99.9	100	100	93	79.78
1416836	2023			Enviromental	PORTON DOWN	Legionella pneumophila Paris uid58211 (90.89%)	1	sg1	-	lpeAB	-	loxA	-	97.7	83.03	100	100	100	100	85.8	68.91
1416837	2023			Enviromental	PORTON DOWN	Legionella pneumophila Paris uid58211 (90.91%)	1	sg1	-	lpeAB	-	loxA	-	97.5	82.23	100	100	100	100	80.1	64.92
1416815	2023			Enviromental	COVENTRY	Legionella pneumophila uid170534 (78.39%)	3176	sg1	-	-	-	loxA	-	95.7	81.73	9.9	9.67	7.3	6.86	79.7	64.67
1416853	2023			Enviromental	LONDON	Legionella pneumophila 2300 99 Alcoy uid48801 (69.63%)	2032	sg1	-	-	-	loxA	-	85.4	72.29	7.2	6.82	8.3	7.78	77.9	62.67
1434038	2022			Enviromental	PENARTH	Legionella pneumophila Lorraine uid170535 (89.18%)	1324	non sg 1	-	-	-	loxA	-	100	84.14	7.2	6.82	8.3	7.85	76.9	62.67
1472930	2021			Enviromental	LONDON	Legionella pneumophila Paris uid58211 (95.63%)	1	sg1	-	lpeAB	-	loxA	-	97.8	83.13	100	100	100	100	76.8	60.67
1473011	2021			Enviromental	LONDON	Legionella pneumophila Paris uid58211 (69.92%)	62	sg1	-	-	-	loxA	-	95.5	80.82	7.2	6.82	8.3	7.78	76.8	62.17
1456886	2021			Enviromental	LONDON	Legionella pneumophila Corby uid58733 (82.09%)	3011	non sg 1	-	-	-	loxA	-	97.6	83.43	5.1	5.09	8.3	7.82	76.8	62.8
1473000	2021			Enviromental	LEICESTER	Legionella pneumophila Lens uid58209 (73.68%)	1332	non sg 1	-	-	-	loxA	-	96	82.93	7.2	6.72	8.3	7.75	76.7	59.55
1473007	2021			Enviromental	DARTFORD	Legionella pneumophila Corby uid58733 (84.26%)	87	non sg 1	-	-	-	loxA	-	97.7	83.53	5.1	5.09	8.3	7.82	76.7	61.8
1456876	2021			Enviromental	LONDON	Legionella pneumophila Paris uid58211 (69.88%)	62	sg1	-	-	-	loxA	-	95.4	81.63	7.2	6.82	8.3	7.82	75.5	63.17
1472982	2020			Enviromental	DARTFORD	Legionella pneumophila Hextuple 3a uid197192 (98.34%)	37	sg1	-	-	-	loxA	-	97.3	82.53	7.2	6.82	8.3	7.72	75	58.3
1456887	2021			Enviromental	LONDON	Legionella pneumophila Corby uid58733 (82.09%)	3011	non sg 1	-	-	-	loxA	-	97.7	83.53	5.1	5.09	8.3	7.82	74.9	60.05
1430134	2023			Enviromental	COVENTRY	Legionella pneumophila uid170534 (76.92%)	3176	sg1	-	-		loxA	-	95.2	81.12	9.9	9.16	6.8	6.5	74.5	61.05
1416801	2023			Enviromental	CARMARTHEN	Legionella pneumophila Paris uid58211 (70.73%)	62	sg1	-	-	-	loxA	-	95.2	79.82	7.2	6.82	7.8	7.26	73.9	60.67
1472996	2021			Enviromental	SUTTON	Legionella pneumophila 2300 99 Alcoy uid48801 (84.89%)	1337	non sg 1	-	-	-	loxA	-	97.7	83.33	5.1	5.09	8.3	7.82	73.4	58.55
1340053	2021			Enviromental	LONDON	Legionella pneumophila Hextuple 3a uid197192 (98.30%)	37	sg1	-	-	-	loxA	-	95	80.32	7.2	6.82	8.3	7.72	72.8	55.81
1473001	2021			Enviromental	LEICESTER	Legionella pneumophila Lens uid58209 (74.93%)	1332	non sg 1	-	-	-	loxA	-	96.1	83.33	7.2	6.72	8.3	7.75	72.5	55.43
1340046	2020			Enviromental	DARTFORD	Legionella pneumophila Hextuple 3a uid197192 (98.35%)	37	sg1	-	-	-	loxA	-	96.7	81.93	7.2	6.82	8.3	7.72	72.3	57.05
1416845	2023			Enviromental	YORK	Legionella pneumophila Lens uid58209 (73.04%)	42	sg1	-	-	-	loxA	-	95.7	82.83	7.2	6.72	7.6	6.96	72.3	55.31
1473237	2020			Enviromental	LONDON	Legionella pneumophila Paris uid58211 (93.00%)	8	sg1	-	lpeAB	-	loxA	-	97.8	83.13	100	100	100	100	72.2	57.18
1473215	2020			Enviromental	YORK	Legionella pneumophila Paris uid58211 (93.00%)	8	sg1	-	lpeAB	-	loxA	-	97	82.23	100	100	100	100	72.2	58.43
1456915	2021			Enviromental	LONDON	Legionella pneumophila Paris uid58211 (69.92%)	62	sg1	-	-	-	loxA	-	87.6	73.69	7.2	6.82	8.3	7.78	72.2	57.55
1472946	2022			Enviromental	DARTFORD	Legionella pneumophila Thunder Bay uid206517 (94.26%)	1326	sg10	-	-	-	loxA	-	93.9	79.22	7.2	6.82	8.3	7.72	71.8	55.06
1473013	2021			Enviromental	LONDON	Legionella pneumophila Paris uid58211 (69.92%)	62	sg1	-	-	-	loxA	-	95.4	80.82	7.2	6.82	8.3	7.82	71.7	55.31
1434020	2022			Enviromental	PORTON DOWN	Legionella pneumophila uid170534 (78.97%)	59	sg1	-	-	gyrA[248:I-V]	loxA	-	96.7	83.13	9.9	9.67	7.4	6.9	71.4	58.3
1472928	2021			Enviromental	YORK	Legionella pneumophila Lens uid58209 (73.06%)	42	sg1	-	-	-	loxA	-	96.1	82.83	7.2	6.72	7.6	6.96	71.4	53.93
1434031	2021			Enviromental	YORK	Legionella pneumophila Lens uid58209 (73.06%)	42	sg1	-	-	-	loxA	-	95.9	82.53	7.2	6.72	7.6	6.96	71.2	54.43
1256722	2023			Enviromental	LONDON	Legionella pneumophila Hextuple 3a uid197192 (98.29%)	37	sg1	-	-	-	loxA	-	97.5	82.73	7.2	6.82	8.3	7.72	70.8	54.68
1256728	2023			Enviromental	LONDON	Legionella pneumophila Hextuple 3a uid197192 (98.29%)	37	sg1	-	-	-	loxA	-	96.3	81.53	7.2	6.82	8.3	7.72	70.5	56.05
1472955	2022			Enviromental	SLOUGH	Legionella pneumophila Paris uid58211 (90.37%)	79	sg1	-	lpeAB	-	loxA	-	97.7	83.03	100	100	100	100	70.3	57.3
1473012	2021			Enviromental	LONDON	Legionella pneumophila Paris uid58211 (69.92%)	62	sg1	-	-	-	loxA	-	95.5	81.83	7.2	6.82	8.3	7.78	70.3	55.68
1473206	2020			Enviromental	LONDON	Legionella pneumophila Paris uid58211 (71.88%)	435	sg1	-	-	-	loxA	-	95	80.42	7.2	6.82	8.3	7.78	70.3	54.06
1473002	2021			Enviromental	LEICESTER	Legionella pneumophila Lens uid58209 (73.71%)	1332	non sg 1	-	-	-	loxA	-	95.9	83.13	7.2	6.72	8.3	7.75	70.2	53.06
1456892	2021			Enviromental	LONDON	Legionella pneumophila Paris uid58211 (94.77%)	1	sg1	-	lpeAB	-	loxA	-	94	79.32	100	100	100	100	69.8	56.8
1472952	2021			Enviromental	LONDON	Legionella pneumophila Thunder Bay uid206517 (95.85%)	68	non sg 1	-	-	-	loxA	-	96.7	81.93	7.2	6.82	8.3	7.72	69.7	52.93
1416804	2023			Enviromental	PORTON DOWN	Legionella pneumophila Paris uid58211 (90.77%)	1	sg1	-	lpeAB	-	loxA	-	91.4	77.11	100	100	100	100	69.3	57.3
1266601	2023			Enviromental	LONDON	Legionella pneumophila Hextuple 3a uid197192 (98.11%)	37	sg1	-	-	-	loxA	-	96.7	81.93	7.2	6.82	8.3	7.72	69	53.43
1266612	2023			Enviromental	LONDON	Legionella pneumophila Hextuple 3a uid197192 (98.11%)	37	sg1	-	-	-	loxA	-	96.4	81.63	7.2	6.82	8.3	7.72	68.8	52.18
1430158	2023			Enviromental	COVENTRY	Legionella pneumophila uid170534 (76.74%)	3176	sg1	-	-		loxA	-	97.7	83.63	9.9	9.67	6.8	6.5	68.7	56.18
1430152	2023			Enviromental	COVENTRY	Legionella pneumophila uid170534 (76.44%)	3176	sg1	-	-		loxA	-	96.1	82.43	9.9	9.67	6.8	6.5	68.7	56.3
1473009	2021			Enviromental	LONDON	Legionella pneumophila ATCC 43290 uid86885 (91.75%)	9	sg1	-	-	-	loxA	-	96.7	81.93	7.2	6.82	8.3	7.72	68.7	51.81
1430156	2023			Enviromental	COVENTRY	Legionella pneumophila uid170534 (78.09%)	3176	sg1	-	-		loxA	-	94.4	80.32	9.9	9.67	6.8	6.34	68.5	53.68
1256726	2023			Enviromental	LONDON	Legionella pneumophila Hextuple 3a uid197192 (98.19%)	37	sg1	-	-	-	loxA	-	93.7	79.22	7.2	6.82	8.3	7.72	68.3	55.93
1416851	2023			Enviromental	PORTON DOWN	Legionella pneumophila Paris uid58211 (90.95%)	1	sg1	-	lpeAB	-	loxA	-	97.2	82.13	100	100	100	100	68.2	52.06
1416828	2023			Enviromental	CARMARTHEN	Legionella pneumophila Paris uid58211 (70.92%)	62	sg1	-	-	-	loxA	-	95.5	81.83	7.2	6.82	8.3	7.82	68.2	54.93
1472939	2021			Enviromental	LONDON	Legionella pneumophila Paris uid58211 (71.22%)	62	sg1	-	-	-	loxA	-	87.2	74.4	7.2	6.82	8.3	7.82	68	53.43
1472925	2021			Enviromental	LONDON	Legionella pneumophila Paris uid58211 (71.23%)	62	sg1	-	-	-	loxA	-	95.5	81.83	7.2	6.82	8.3	7.82	67.7	51.56
1340043	2020			Enviromental	DARTFORD	Legionella pneumophila Hextuple 3a uid197192 (98.34%)	37	sg1	-	-	-	loxA	-	92.5	78.31	7.2	6.82	8.3	7.72	67.5	51.31
1416839	2023			Enviromental	PORTON DOWN	Legionella pneumophila Paris uid58211 (90.86%)	1	sg1	-	lpeAB	-	loxA	-	92.8	78.71	100	100	100	100	67.3	52.43
1256724	2023			Enviromental	LONDON	Legionella pneumophila Hextuple 3a uid197192 (98.25%)	37	sg1	-	-	-	loxA	-	93.3	78.71	7.2	6.82	8.3	7.72	67.3	53.18
1473010	2021			Enviromental	LONDON	Legionella pneumophila Paris uid58211 (69.92%)	62	sg1	-	-	-	loxA	-	95.3	81.63	7.2	6.72	7.8	7.26	67.2	50.81
1473163	2020			Enviromental	YORK	Legionella pneumophila Paris uid58211 (93.00%)	8	sg1	-	lpeAB	-	loxA	-	97.6	82.93	100	100	100	100	67	52.18
1430153	2023			Enviromental	COVENTRY	Legionella pneumophila uid170534 (77.14%)	3176	sg1	-	-		loxA	-	91.5	77.71	9.9	9.67	6.8	6.5	67	51.44
1473006	2021			Enviromental	DARTFORD	Legionella pneumophila Corby uid58733 (84.27%)	87	non sg 1	-	-	-	loxA	-	97.7	83.53	5.1	5.09	8.3	7.82	67	50.81
1472966	2021			Enviromental	YORK	Legionella pneumophila Thunder Bay uid206517 (95.84%)	68	non sg 1	-	-	-	loxA	-	96.7	81.93	7.2	6.82	8.3	7.72	66.9	50.06
1256716	2023			Enviromental	LONDON	Legionella pneumophila Hextuple 3a uid197192 (98.34%)	37	sg1	-	-	-	loxA	-	97.3	82.53	7.2	6.82	8.3	7.72	66.7	50.44
1340047	2020			Enviromental	LONDON	Legionella pneumophila Hextuple 3a uid197192 (96.18%)	37	sg1	-	-	-	loxA	-	95.5	81.63	7.2	6.82	8.3	7.72	66.7	49.81
1430178	2023			Enviromental	COVENTRY	Legionella pneumophila uid170534 (77.95%)	3176	sg1	-	-		loxA	-	92.8	78.82	9.9	9.67	6.8	6.34	65.9	51.94
1256732	2023			Enviromental	LONDON	Legionella pneumophila Hextuple 3a uid197192 (98.11%)	37	sg1	-	-	-	loxA	-	96.5	81.83	7.2	6.82	8.3	7.72	65.8	52.81
1472926	2021			Enviromental	LONDON	Legionella pneumophila Thunder Bay uid206517 (95.84%)	68	non sg 1	-	-	-	loxA	-	96.7	81.93	7.2	6.82	8.3	7.72	65.7	49.06
1472965	2022			Enviromental	DARTFORD	Legionella pneumophila Thunder Bay uid206517 (92.22%)	1326	non sg 1	-	-	-	loxA	-	96.7	81.93	7.2	6.82	8.3	7.72	65.7	48.81
1430147	2023			Enviromental	COVENTRY	Legionella pneumophila uid170534 (77.43%)	3176	sg1	-	-		loxA	-	90.7	76.71	9.9	9.67	6.8	6.5	65.4	51.69
1473003	2021			Enviromental	LEICESTER	Legionella pneumophila Lens uid58209 (73.46%)	1332	non sg 1	-	-	-	loxA	-	96.1	82.93	7.2	6.72	8.3	7.75	65.3	48.19
1340052	2020			Enviromental	LONDON	Legionella pneumophila Hextuple 3a uid197192 (96.16%)	37	sg1	-	-	-	loxA	-	95.3	81.43	7.2	6.82	8.3	7.72	65.2	48.31
1435002	2022			Enviromental	SLOUGH	Legionella pneumophila Paris uid58211 (90.37%)	79	sg1	-	lpeAB	-	loxA	-	97.8	83.13	100	100	100	100	64.8	49.44
1256721	2023			Enviromental	LONDON	Legionella pneumophila Hextuple 3a uid197192 (98.29%)	37	sg1	-	-	-	loxA	-	97.7	82.93	7.2	6.82	8.3	7.72	64.8	48.19
1434052	2022			Enviromental	PENARTH	Legionella pneumophila Lorraine uid170535 (95.70%)	47	sg1	-	-	-	loxA	-	99.9	84.54	7.2	6.82	8.3	7.85	64.7	52.93
1473005	2021			Enviromental	DARTFORD	Legionella pneumophila Corby uid58733 (84.23%)	87	non sg 1	-	-	-	loxA	-	97.7	83.53	5.1	5.09	8.3	7.82	64.5	49.69
1473227	2020			Enviromental	LONDON	Legionella pneumophila Lens uid58209 (72.79%)	42	sg1	-	-	-	loxA	-	96.1	82.83	7.2	6.72	7.6	6.93	64.4	46.94
1435005	2021			Enviromental	LONDON	Legionella pneumophila 2300 99 Alcoy uid48801 (87.44%)	2923	non sg 1	-	-	-	loxA	-	97.7	83.53	5.1	5.09	8.3	7.82	64.4	52.06
1256719	2023			Enviromental	LONDON	Legionella pneumophila Hextuple 3a uid197192 (98.22%)	37	sg1	-	-	-	loxA	-	96.5	81.73	7.2	6.82	8.3	7.72	64.3	48.56
1473209	2020			Enviromental	LONDON	Legionella pneumophila Paris uid58211 (71.88%)	435	sg1	-	-	-	loxA	-	94.5	79.82	7.2	6.82	8.3	7.78	64.3	47.94
1430131	2023			Enviromental	YORK	Legionella pneumophila Paris uid58211 (70.00%)	62	sg1	-	-		loxA	-	83.5	70.28	7.2	6.82	7.8	7.26	64.3	52.06
1456939	2021			Enviromental	LONDON	Legionella pneumophila Paris uid58211 (94.78%)	1	sg1	-	lpeAB	-	loxA	-	97.8	83.13	100	100	100	100	64.2	52.06
1430136	2023			Enviromental	COVENTRY	Legionella pneumophila uid170534 (73.52%)	3176	sg1	-	-		loxA	-	93.9	80.82	9.9	9.67	6.7	6.4	64.2	52.81
1434033	2021			Enviromental	YORK	Legionella pneumophila Lens uid58209 (73.07%)	42	sg1	-	-	-	loxA	-	90.2	77.31	7.2	6.72	7.6	6.96	64.2	50.69
1476031	2020			Enviromental	YORK	Legionella pneumophila Paris uid58211 (93.00%)	8	sg1	-	lpeAB	-	loxA	-	97.8	83.13	100	100	100	100	64	48.56
1430157	2023			Enviromental	COVENTRY	Legionella pneumophila uid170534 (77.99%)	3176	sg1	-	-		loxA	-	96.9	82.93	9.9	9.67	6.8	6.34	64	49.56
1430130	2023			Enviromental	YORK	Legionella pneumophila Paris uid58211 (70.07%)	62	sg1	-	-		loxA	-	84.2	70.08	7.2	6.82	7.8	7.32	63.9	50.31
1456882	2021			Enviromental	LONDON	Legionella pneumophila ATCC 43290 uid86885 (91.72%)	9	sg1	-	-	-	loxA	-	97.7	82.93	7.2	6.82	8.3	7.72	63.8	51.44
1430155	2023			Enviromental	COVENTRY	Legionella pneumophila uid170534 (77.70%)	3176	sg1	-	-		loxA	-	95.5	81.53	9.9	9.67	6.8	6.5	63.2	49.56
1473220	2020			Enviromental	CARMARTHEN	Legionella pneumophila uid170534 (78.13%)	1279	sg1	-	-	-	loxA	-	95.5	81.53	9.9	9.67	7.2	6.77	63.2	49.31
1256725	2023			Enviromental	LONDON	Legionella pneumophila Hextuple 3a uid197192 (98.33%)	37	sg1	-	-	-	loxA	-	95.5	80.62	7.2	6.82	8.3	7.72	63	46.19
1430150	2023			Enviromental	COVENTRY	Legionella pneumophila uid170534 (74.49%)	3176	sg1	-	-		loxA	-	91.4	78.82	9.9	9.67	6.8	6.5	62.8	51.31
1340045	2020			Enviromental	DARTFORD	Legionella pneumophila Hextuple 3a uid197192 (98.34%)	37	sg1	-	-	-	loxA	-	95	80.32	7.2	6.82	8.3	7.72	62.7	46.19
1473221	2020			Enviromental	YORK	Legionella pneumophila Thunder Bay uid206517 (94.39%)	93	non sg 1	-	-	-	loxA	-	91	76.31	7.2	6.82	8.3	7.72	62.4	49.06
1430154	2023			Enviromental	COVENTRY	Legionella pneumophila uid170534 (77.92%)	3176	sg1	-	-		loxA	-	95.3	81.33	9.9	9.67	6.8	6.37	62.2	50.81
1256720	2023			Enviromental	LONDON	Legionella pneumophila Hextuple 3a uid197192 (98.32%)	37	sg1	-	-	-	loxA	-	96.7	82.03	7.2	6.82	8.3	7.72	61.9	48.94
1456927	2021			Enviromental	LONDON	Legionella pneumophila ATCC 43290 uid86885 (91.75%)	9	sg1	-	-	-	loxA	-	97.7	82.93	7.2	6.82	8.3	7.72	61.8	49.94
1256729	2023			Enviromental	LONDON	Legionella pneumophila Hextuple 3a uid197192 (98.25%)	37	sg1	-	-	-	loxA	-	96.7	81.93	7.2	6.82	8.3	7.72	61.8	47.32
1266623	2023			Enviromental	LONDON	Legionella pneumophila Hextuple 3a uid197192 (98.11%)	37	sg1	-	-	-	loxA	-	96.7	81.93	7.2	6.82	8.3	7.72	61.7	45.94
1476023	2020			Enviromental	LONDON	Legionella pneumophila Paris uid58211 (71.88%)	435	sg1	-	-	-	loxA	-	94.5	79.82	7.2	6.82	8.3	7.78	61.7	46.32
1456902	2021			Enviromental	LONDON	Legionella pneumophila Corby uid58733 (82.08%)	3011	non sg 1	-	-	-	loxA	-	97.6	83.43	5.1	5.09	8.3	7.82	61.5	49.19
1256730	2023			Enviromental	LONDON	Legionella pneumophila Hextuple 3a uid197192 (98.34%)	37	sg1	-	-	-	loxA	-	96.7	81.93	7.2	6.82	8.3	7.72	61.3	45.44
1473228	2020			Enviromental	LONDON	Legionella pneumophila Lens uid58209 (72.79%)	42	sg1	-	-	-	loxA	-	95.9	82.63	7.2	6.72	7.6	6.96	61.2	47.44
1256727	2023			Enviromental	LONDON	Legionella pneumophila Hextuple 3a uid197192 (98.33%)	37	sg1	-	-	-	loxA	-	96.3	81.63	7.2	6.82	8.3	7.72	60.9	44.69
1340058	2022			Enviromental	LONDON	Legionella pneumophila Hextuple 3a uid197192 (96.18%)	37	sg1	-	-	-	loxA	-	94.3	80.42	7.2	6.82	8.3	7.72	60.9	44.07
1256731	2023			Enviromental	LONDON	Legionella pneumophila Hextuple 3a uid197192 (98.25%)	37	sg1	-	-	-	loxA	-	95	80.32	7.2	6.82	8.3	7.72	60.8	45.19
1256733	2023			Enviromental	LONDON	Legionella pneumophila Hextuple 3a uid197192 (98.08%)	37	sg1	-	-	-	loxA	-	90.3	76.2	7.2	6.82	8.3	7.72	60.2	45.69
1435041	2021			Enviromental	YORK	Legionella pneumophila uid170534 (79.59%)	269	sg1	aph(9)-Ia	-	gyrA[248:I-V]	loxA	-	100	87.35	9.9	9.67	7.3	6.86	60	43.57
1430193	2023			Enviromental	KENT	Legionella pneumophila Thunder Bay uid206517 (89.71%)	3185	sg4P	-	-		loxA	-	97.7	82.93	7.2	6.82	8.3	7.72	60	46.57
1430151	2023			Enviromental	COVENTRY	Legionella pneumophila uid170534 (76.88%)	3176	sg1	-	-		loxA	-	96.9	83.03	9.9	9.67	7	6.6	59.9	49.31
1430160	2023			Enviromental	COVENTRY	Legionella pneumophila uid170534 (76.42%)	3176	sg1	-	-		loxA	-	88.2	74.3	9.9	9.67	7.2	6.7	59.9	49.56
1430149	2023			Enviromental	COVENTRY	Legionella pneumophila uid170534 (78.09%)	3176	sg1	-	-		loxA	-	95.6	81.63	9.9	9.67	6.8	6.37	59.8	45.94
1473165	2020			Enviromental	LONDON	Legionella pneumophila Thunder Bay uid206517 (95.86%)	68	non sg 1	-	-	-	loxA	-	96.6	81.63	7.2	6.82	8.3	7.72	59.8	46.57
1430161	2023			Enviromental	COVENTRY	Legionella pneumophila uid170534 (75.87%)	3176	sg1	-	-		loxA	-	91.1	78.11	9.9	9.67	6.8	6.5	59.6	49.06
1430188	2023			Enviromental	LONDON	Legionella pneumophila Lorraine uid170535 (94.66%)	47	sg1	-	-		loxA	-	86.9	72.59	7.2	6.82	8.3	7.85	59.4	45.44
1434032	2021			Enviromental	YORK	Legionella pneumophila Lens uid58209 (73.06%)	42	sg1	-	-	-	loxA	-	95.2	82.03	7.2	6.72	7.6	6.96	59.3	44.57
1340049	2021			Enviromental	LONDON	Legionella pneumophila Hextuple 3a uid197192 (93.37%)	37	sg1	-	-	-	loxA	-	95.1	80.32	7.2	6.82	8.3	7.72	59.2	42.32
1430187	2023			Enviromental	LONDON	Legionella pneumophila Thunder Bay uid206517 (94.15%)	68	sg6	-	-		loxA	-	94.8	80.02	7.2	6.82	8.3	7.72	59.2	47.44
1430162	2023			Enviromental	COVENTRY	Legionella pneumophila uid170534 (77.94%)	3176	sg1	-	-		loxA	-	94.4	80.32	9.9	9.67	6.8	6.34	58.7	44.82
1430145	2023			Enviromental	COVENTRY	Legionella pneumophila uid170534 (77.07%)	3176	sg1	-	-		loxA	-	96.9	82.83	9.9	9.67	6.8	6.37	58.4	45.82
1434050	2022			Enviromental	KENT	Legionella pneumophila Hextuple 3a uid197192 (90.41%)	378	sg10	-	-	-	loxA	-	95.3	80.52	7.2	6.82	8.3	7.72	58.3	43.7
1430207	2023			Enviromental	LONDON	Legionella pneumophila Thunder Bay uid206517 (86.51%)	27	sg1	-	-		loxA	-	92.1	78.51	7.2	6.82	8.3	7.68	58.1	47.94
1430189	2023			Enviromental	LONDON	Legionella pneumophila Corby uid58733 (80.12%)	728	sg5c	-	-		loxA	-	95.1	81.22	5.1	5.09	8.3	7.82	57.9	42.07
1473207	2020			Enviromental	LONDON	Legionella pneumophila Paris uid58211 (71.88%)	435	sg1	-	-	-	loxA	-	91.4	77.51	7.2	6.82	8.3	7.82	57.8	44.19
1256718	2023			Enviromental	LONDON	Legionella pneumophila Hextuple 3a uid197192 (98.27%)	37	sg1	-	-	-	loxA	-	92.4	78.11	7.2	6.82	8.3	7.72	57.7	46.57
1473217	2020			Enviromental	YORK	Legionella pneumophila Thunder Bay uid206517 (94.39%)	93	non sg 1	-	-	-	loxA	-	92.7	78.01	7.2	6.82	8.3	7.72	57.7	43.95
1434061	2022			Enviromental	DARTFORD	Legionella pneumophila ATCC 43290 uid86885 (95.83%)	1326	non sg 1	-	-	-	loxA	-	89.2	75.1	7.2	6.82	8.3	7.72	57.7	43.7
1435035	2021			Enviromental	YORK	Legionella pneumophila Lens uid58209 (73.07%)	42	sg1	-	-	-	loxA	-	94.5	81.63	7.2	6.72	7.6	6.96	57.4	39.95
1430132	2023			Enviromental	COVENTRY	Legionella pneumophila uid170534 (77.94%)	3176	sg1	-	-		loxA	-	94.2	80.22	9.9	9.67	6.8	6.34	57.1	43.07
1434017	2022			Enviromental	KENT	Legionella pneumophila Lens uid58209 (29.03%)	1334	sg4L	aph(9)-Ia	-		loxA	-	100	86.35	22.1	19.76	10.6	9.1	56.6	46.44
1456884	2021			Enviromental	LONDON	Legionella pneumophila ATCC 43290 uid86885 (91.75%)	9	sg1	-	-	-	loxA	-	95	80.32	7.2	6.82	8.3	7.72	56.4	45.07
1456880	2021			Enviromental	LONDON	Legionella pneumophila ATCC 43290 uid86885 (91.75%)	9	sg1	-	-	-	loxA	-	90.9	76.31	7.2	6.82	8.3	7.72	56.4	45.07
1430181	2023			Enviromental		Legionella pneumophila Paris uid58211 (93.03%)	1	sg1	-	lpeAB		loxA	-	89.5	75.4	100	100	100	100	56.3	42.32
1430173	2023			Enviromental	DEWSBURY	Legionella pneumophila uid170534 (77.95%)	3176	sg1	-	-		loxA	-	96.6	82.53	9.9	9.67	6.8	6.34	56.3	41.07
1473210	2020			Enviromental	YORK	Legionella pneumophila Paris uid58211 (93.00%)	8	sg1	-	lpeAB	-	loxA	-	97.8	83.13	100	100	100	100	55.7	42.57
1456878	2022			Enviromental	YORK	Legionella pneumophila Lens uid58209 (89.56%)	615	sg1	-	-	-	loxA	-	96.1	83.13	7.2	6.82	7.5	6.86	54.3	36.83
1456909	2021			Enviromental	LONDON	Legionella pneumophila ATCC 43290 uid86885 (91.75%)	9	sg1	-	-	-	loxA	-	97.1	82.43	7.2	6.82	8.3	7.72	54.1	40.07
1476042	2022			Enviromental	YORK	Legionella pneumophila Hextuple 3a uid197192 (91.67%)	9	sg1	-	-	-	loxA	-	96.4	81.63	7.2	6.82	8.3	7.72	53.8	39.33
1256717	2023			Enviromental	LONDON	Legionella pneumophila Hextuple 3a uid197192 (98.33%)	37	sg1	-	-	-	loxA	-	94.7	80.02	7.2	6.82	8.3	7.72	53.3	37.7
1430146	2023			Enviromental	COVENTRY	Legionella pneumophila uid170534 (77.69%)	3176	sg1	-	-		loxA	-	90.9	76.91	9.9	9.67	6.8	6.37	53.1	41.7
1430135	2023			Enviromental	COVENTRY	Legionella pneumophila uid170534 (76.39%)	3176	sg1	-	-		loxA	-	97.7	83.63	9.9	9.67	6.8	6.5	52.6	43.82
1430137	2023			Enviromental	COVENTRY	Legionella pneumophila uid170534 (77.30%)	3176	sg1	-	-		loxA	-	95.8	82.13	9.9	9.67	7.3	6.9	52.6	39.95
1430174	2023			Enviromental	DEWSBURY	Legionella pneumophila uid170534 (70.31%)	3176	sg1	-	-		loxA	-	87.3	76.31	9.9	9.67	6.8	6.5	52.6	43.7
1434018	2022			Enviromental	SLOUGH	Legionella pneumophila Paris uid58211 (90.38%)	79	sg1	-	lpeAB	-	loxA	-	97.8	83.13	100	100	100	100	52.3	39.33
1473198	2020			Enviromental	PORTON DOWN	Legionella pneumophila Thunder Bay uid206517 (92.20%)	27	sg1	-	-	-	loxA	-	96.4	81.63	7.2	6.82	8.3	7.72	52.1	38.45
1456922	2021			Enviromental	LONDON	Legionella pneumophila Hextuple 3a uid197192 (98.30%)	37	sg1	-	-	-	loxA	-	91.1	77.01	7.2	6.82	8.3	7.72	51.7	39.7
1434046	2021			Enviromental	YORK	Legionella pneumophila Lens uid58209 (73.06%)	42	sg1	-	-	-	loxA	-	94.2	81.02	7.2	6.72	7.6	6.96	51.7	40.07
1434062	2022			Enviromental	DARTFORD	Legionella pneumophila ATCC 43290 uid86885 (95.83%)	1326	non sg 1	-	-	-	loxA	-	97.2	82.23	7.2	6.82	8.3	7.72	51.2	38.83
1434023	2022			Enviromental	PORTON DOWN	Legionella pneumophila Thunder Bay uid206517 (92.17%)	27	sg1	-	-	-	loxA	-	94	79.22	7.2	6.82	8.3	7.72	50.6	37.58
1473226	2020			Enviromental	LONDON	Legionella pneumophila Hextuple 3a uid197192 (92.12%)	346	sg1	-	-	-	loxA	-	96.7	82.43	7.2	6.82	8.3	7.72	50.3	38.2
1434060	2022			Enviromental	DARTFORD	Legionella pneumophila ATCC 43290 uid86885 (95.76%)	1326	non sg 1	-	-	-	loxA	-	86.5	72.49	7.2	6.82	8.3	7.72	50.3	38.7
1456881	2021			Enviromental	LONDON	Legionella pneumophila ATCC 43290 uid86885 (91.75%)	9	sg1	-	-	-	loxA	-	96.7	82.03	7.2	6.82	8.3	7.72	50.1	38.33
1430159	2023			Enviromental	COVENTRY	Legionella pneumophila uid170534 (76.59%)	3176	sg1	-	-		loxA	-	93.4	80.52	9.9	9.67	6.8	6.4	49.9	35.58
1434029	2022			Enviromental	LONDON	Legionella pneumophila Hextuple 3a uid197192 (96.18%)	37	sg1	-	-	-	loxA	-	95.2	81.33	7.2	6.82	8.3	7.72	49.7	36.45
1456930	2021			Enviromental	LONDON	Legionella pneumophila ATCC 43290 uid86885 (91.75%)	9	sg1	-	-	-	loxA	-	96.7	81.83	7.2	6.82	8.3	7.72	48.3	31.59
1340059	2022			Enviromental	LONDON	Legionella pneumophila Hextuple 3a uid197192 (96.18%)	37	sg1	-	-	-	loxA	-	93.8	79.92	7.2	6.82	8.3	7.72	48.3	31.46
1473225	2020			Enviromental	LONDON	Legionella pneumophila Hextuple 3a uid197192 (92.17%)	346	sg1	-	-	-	loxA	-	90.5	75.8	7.2	6.82	8.3	7.72	48.3	33.21
1473216	2020			Enviromental	YORK	Legionella pneumophila Thunder Bay uid206517 (94.39%)	93	non sg 1	-	-	-	loxA	-	93.4	78.61	7.2	6.82	8.3	7.72	48.1	33.21
1430206	2023			Enviromental	LONDON	Legionella pneumophila Thunder Bay uid206517 (87.87%)	27	sg1	-	-		loxA	-	89	74.4	7.2	6.82	8.3	7.72	47.3	38.2
1456883	2021			Enviromental	LONDON	Legionella pneumophila ATCC 43290 uid86885 (91.76%)	9	sg1	-	-	-	loxA	-	91	76.31	7.2	6.82	8.3	7.72	46.7	32.46
1476055	2022			Enviromental	YORK	Legionella pneumophila Hextuple 3a uid197192 (91.67%)	9	sg1	-	-	-	loxA	-	96.7	81.93	7.2	6.82	8.3	7.72	46.6	32.83
1256723	2023			Enviromental	LONDON	Legionella pneumophila Hextuple 3a uid197192 (97.12%)	37	sg1	-	-		loxA	-	93.4	78.61	7.2	6.82	8.3	7.72	46.6	37.7
1435016	2022			Enviromental	DARTFORD	Legionella pneumophila Thunder Bay uid206517 (92.22%)	1326	non sg 1	-	-	-	loxA	-	89.4	74.7	7.2	6.82	8.3	7.72	46.4	31.34
1434030	2022			Enviromental	LONDON	Legionella pneumophila Hextuple 3a uid197192 (96.18%)	37	sg1	-	-	-	loxA	-	95.5	81.63	7.2	6.82	8.3	7.72	46.1	34.46
1435034	2022			Enviromental	LONDON	Legionella pneumophila Thunder Bay uid206517 (93.38%)	1326	non sg 1	-	-	-	loxA	-	94.9	80.12	7.2	6.82	8.3	7.72	45.7	29.46
1435024	2022			Enviromental	DARTFORD	Legionella pneumophila Thunder Bay uid206517 (94.27%)	1326	non sg 1	-	-	-	loxA	-	92.9	78.21	7.2	6.82	8.3	7.72	45.6	31.84
1430164	2023			Enviromental	KENT	Legionella pneumophila Hextuple 3a uid197192 (88.86%)	378	sg4P	-	-		loxA	-	91.3	76.61	7.2	6.82	8.3	7.72	44.9	31.59
1476038	2022			Enviromental	YORK	Legionella pneumophila Hextuple 3a uid197192 (91.67%)	9	sg1	-	-	-	loxA	-	96.7	81.93	7.2	6.82	8.3	7.72	44.8	29.09
1435019	2022			Enviromental	DARTFORD	Legionella pneumophila Thunder Bay uid206517 (94.27%)	1326	non sg 1	-	-	-	loxA	-	90.2	75.5	7.2	6.82	8.3	7.72	44.7	30.21
1435025	2022			Enviromental	DARTFORD	Legionella pneumophila Thunder Bay uid206517 (92.22%)	1326	non sg 1	-	-	-	loxA	-	95.2	80.52	7.2	6.82	8.3	7.72	44.3	29.84
1456936	2022			Enviromental	DARTFORD	Legionella pneumophila Thunder Bay uid206517 (94.39%)	93	non sg 1	-	-	-	loxA	-	93.2	78.41	7.2	6.82	8.3	7.72	44.2	32.08
1476048	2022			Enviromental	YORK	Legionella pneumophila Hextuple 3a uid197192 (91.67%)	9	sg1	-	-	-	loxA	-	93.9	79.22	7.2	6.82	8.3	7.72	43.7	29.71
1435031	2022			Enviromental	KENT	Legionella pneumophila Thunder Bay uid206517 (91.04%)	1361	non sg 1	-	-	-	loxA	-	95.6	80.92	7.2	6.82	8.3	7.72	43.4	27.84
1473223	2020			Enviromental	LONDON	Legionella pneumophila Hextuple 3a uid197192 (92.17%)	346	sg1	-	-	-	loxA	-	96.7	81.93	7.2	6.82	8.3	7.72	43.3	27.72
1456931	2021			Enviromental	LONDON	Legionella pneumophila ATCC 43290 uid86885 (91.76%)	9	sg1	-	-	-	loxA	-	94.6	79.92	7.2	6.82	8.3	7.72	43.3	28.46
1435026	2022			Enviromental	KENT	Legionella pneumophila Hextuple 3a uid197192 (91.75%)	378	sg9	-	-	-	loxA	-	93.8	79.12	7.2	6.82	8.3	7.72	43.1	28.34
1473224	2020			Enviromental	LONDON	Legionella pneumophila Hextuple 3a uid197192 (92.10%)	346	sg1	-	-	-	loxA	-	91.3	76.71	7.2	6.82	8.3	7.72	43.1	29.21
1476039	2022			Enviromental	YORK	Legionella pneumophila Hextuple 3a uid197192 (91.67%)	9	sg1	-	-	-	loxA	-	96.3	81.63	7.2	6.82	8.3	7.72	42.9	26.84
1476024	2020			Enviromental	LONDON	Legionella pneumophila Thunder Bay uid206517 (95.86%)	68	non sg 1	-	-	-	loxA	-	96.7	81.93	7.2	6.82	8.3	7.72	41.3	28.21
1456926	2021			Enviromental	YORK	Legionella pneumophila Paris uid58211 (95.20%)	1	sg1	-	lpeAB	-	loxA	-	97.8	82.53	100	100	100	100	40.7	28.84
1476041	2022			Enviromental	YORK	Legionella pneumophila Hextuple 3a uid197192 (91.67%)	9	sg1	-	-	-	loxA	-	95.3	80.62	7.2	6.82	8.3	7.72	40.2	24.34
1434039	2022			Enviromental	DARTFORD	Legionella pneumophila ATCC 43290 uid86885 (95.83%)	1326	non sg 1	-	-	-	loxA	-	94.1	80.12	7.2	6.82	8.3	7.72	40.2	29.59
1476056	2022			Enviromental	YORK	Legionella pneumophila Hextuple 3a uid197192 (91.67%)	9	sg1	-	-	-	loxA	-	93	78.31	7.2	6.82	8.3	7.72	40.2	23.6
1456908	2021			Enviromental	LONDON	Legionella pneumophila ATCC 43290 uid86885 (91.76%)	9	sg1	-	-	-	loxA	-	88.9	74.2	7.2	6.82	8.3	7.72	40.2	25.09
1456913	2021			Enviromental	LONDON	Legionella pneumophila ATCC 43290 uid86885 (91.75%)	9	sg1	-	-	-	loxA	-	97.7	82.93	7.2	6.82	8.3	7.72	40.1	29.59
1473222	2020			Enviromental	LONDON	Legionella pneumophila Hextuple 3a uid197192 (92.17%)	346	sg1	-	-	-	loxA	-	95.7	81.22	7.2	6.82	8.3	7.72	38.8	29.59
1476078	2023			Enviromental	LONDON	Legionella pneumophila 2300 99 Alcoy uid48801 (86.17%)	2681	sg1	-	-	-	loxA	-	96.5	82.43	5.1	5.09	8.3	7.82	34.7	22.6
915425	2020			Enviromental	SLOUGH	Legionella pneumophila Paris uid58211 (96.30%)	1	sg1	-	lpeAB	-	loxA	-	96	76.31	100	100	100	100	64.2	52.06
915459	2020			Enviromental	SLOUGH	Legionella pneumophila Paris uid58211 (96.71%)	1	sg1	-	lpeAB	-	loxA	-	90	76.3	100	100	100	100	56.3	42.32
915413	2020			Enviromental	SLOUGH	Legionella pneumophila 2300 99 Alcoy uid48801 (82.62%)	1261	sg1	-	-	-	loxA	-	90.9	76.31	5.1	5.09	8.3	7.82	67.2	52.56
915437	2020			Enviromental	SLOUGH	Legionella pneumophila 2300 99 Alcoy uid48801 (82.49%)	1261	sg1	-	-	-	loxA	-	91	76.66	5.1	5.09	8.3	7.82	50.1	46.19
915448	2020			Enviromental	SLOUGH	Legionella pneumophila ATCC 43290 uid86885 (88.47%)	30	non sg 1	-	-	-	loxA	-	81	75.22	5.1	5.09	8.3	7.82	56.3	42.32
1473166	2020			Enviromental	LONDON	Legionella pneumophila Lorraine uid170535 (99.95%)	47	sg1	-	-	-	loxA	blaOXA-29	98.2	83.13	7.2	6.82	8.3	7.85	100	97.63
1476021	2020			Enviromental	LONDON	Legionella pneumophila Lorraine uid170535 (96.09%)	109	sg1	-	-	-	loxA	blaOXA-29	97.6	82.53	7.2	6.82	8.3	7.85	100	97
1266633	2023			Enviromental	LONDON	Legionella pneumophila Lorraine uid170535 (88.94%)	3205	sg1	-	-	-	loxA	blaOXA-29	97.8	82.53	7.2	6.82	8.3	7.85	100	99.38
1476027	2020			Enviromental	LONDON	Legionella pneumophila Lorraine uid170535 (99.95%)	47	sg1	-	-	-	loxA	blaOXA-29	97.3	82.03	7.2	6.82	8.3	7.85	100	98
1435027	2022			Enviromental	YORK	Legionella pneumophila Lorraine uid170535 (92.50%)	117	sg1	-	-	-	loxA	blaOXA-29	96.6	81.93	7.2	6.82	8.3	7.85	100	95.26
1435032	2022			Enviromental	YORK	Legionella pneumophila Lorraine uid170535 (92.50%)	117	sg1	-	-	-	loxA	blaOXA-29	95.9	81.02	7.2	6.82	8.3	7.85	100	96.38
1472967	2021			Enviromental	LONDON	Legionella pneumophila Paris uid58211 (71.80%)	62	sg1	-	-	-	loxA	blaOXA-29	95.5	80.92	7.2	6.82	8.3	7.82	100	98.25
1472935	2021			Enviromental	LONDON	Legionella pneumophila Paris uid58211 (71.80%)	62	sg1	-	-	-	loxA	blaOXA-29	95.5	80.82	7.2	6.82	8.2	7.68	100	98.13
1473200	2020			Enviromental	LONDON	Legionella pneumophila Lorraine uid170535 (99.95%)	47	sg1	-	-	-	loxA	blaOXA-29	95.8	80.72	7.2	6.82	8.3	7.85	100	98.25
1473169	2020			Enviromental	LONDON	Legionella pneumophila Lorraine uid170535 (96.09%)	109	sg1	-	-	-	loxA	blaOXA-29	95.8	79.92	7.2	6.82	8.3	7.85	100	98.38
1266638	2023			Enviromental	LONDON	Legionella pneumophila Lorraine uid170535 (88.94%)	3205	sg1	-	-	-	loxA	blaOXA-29	93.7	78.41	7.2	6.82	8.3	7.85	100	98.25
1416825	2023			Enviromental	LONDON	Legionella pneumophila Lorraine uid170535 (99.93%)	47	sg1	-	-	-	loxA	blaOXA-29	93.6	78.11	7.2	6.82	8.3	7.85	100	98.5
1435049	2021			Enviromental	LONDON	Legionella pneumophila Paris uid58211 (71.81%)	62	sg1	-	-	-	loxA	blaOXA-29	91.6	77.71	7.2	6.82	8.3	7.82	100	96.25
1430205	2023			Enviromental	LONDON	Legionella pneumophila Lorraine uid170535 (98.04%)	47	sg1	-	-		loxA	blaOXA-29	84.3	70.68	7.2	6.82	8.3	7.85	100	98.5

## Sheet: Table S2. MIC AFTER 72HR
Sample ID	Identification	ST	Macrolide Resistance Genes Detected via WGS	Azithromycin MIC Values	Erythromycin MIC Values	Tetracycline Resistance Genes Detected via WGS	Doxycycline MIC Values	Fluoroquinolone Resistance Genes Detected via WGS	Levofloxacin MIC Values	Aminoglycoside Resistance Genes Detected via WGS	Spectinomycin MIC Values	β-lactam Resistance Genes Detected via WGS	Ampicillin MIC Values
915425	Legionella pneumophila Paris uid58211 (96.30%)	1	lpeAB	0.128	0.128	-	<4	-	0.016	-	32	-	0.512
915459	Legionella pneumophila Paris uid58211 (96.71%)	1	lpeAB	0.25	0.25	-	4	-	0.016	-	8	-	2
1266633	Legionella pneumophila Lorraine uid170535 (88.94%)	3205	-	0.032	0.032	-	>1	-	0.008	-	128	blaOXA-29	0.256
1266638	Legionella pneumophila Lorraine uid170535 (88.94%)	3205	-	0.032	0.032	-	>1	-	0.008	-	128	blaOXA-29	0.128
1416804	Legionella pneumophila Paris uid58211 (90.77%)	1	lpeAB	0.125	0.128	-	1	-	0.016	-	8	-	1
1340057	Legionella pneumophila Hextuple 3a uid197192 (96.69%)	37	L4[185:K-I]	0.008	<0.032	-	<4	-	0.008	-	4	-	0.512
1416836	Legionella pneumophila Paris uid58211 (90.89%)	1	lpeAB	0.256	0.128	-	>1	-	0.016	-	16	-	1
1416795	Legionella pneumophila Lens uid58209 (73.23%)	42	-	0.016	0.032	-	1	-	0.008	aph(9)-Ia	128	-	0.128
1416837	Legionella pneumophila Paris uid58211 (90.91%)	1	lpeAB	0.256	0.128	-	>1	-	0.016	-	16	-	1
1416814	Legionella pneumophila Lorraine uid170535 (74.44%)	1804	-	0.016	0.064	-	1	-	0.008	-	64	blaOXA-29	0.256
1416817	Legionella pneumophila Lorraine uid170535 (99.89%)	47	-	0.016	0.032	-	>1	-	0.008	-	64	blaOXA-29	0.128
1416820	Legionella pneumophila Lorraine uid170535 (90.21%)	82	-	0.016	0.008	-	1	-	0.008	aph(9)-Ia	32	-	0.064
1416825	Legionella pneumophila Lorraine uid170535 (99.93%)	47	-	0.032	0.032	-	>1	-	0.008	-	64	blaOXA-29	0.256
1416832	Legionella pneumophila Lorraine uid170535 (99.94%)	47	-	0.016	0.032	-	1	-	0.008	-	64	blaOXA-29	0.256
1416835	Legionella pneumophila Lorraine uid170535 (99.90%)	47	-	0.032	0.032	-	>1	-	0.008	-	64	blaOXA-29	0.128
1416839	Legionella pneumophila Paris uid58211 (90.86%)	1	lpeAB	0.256	0.128	-	1	-	0.016	-	8	-	1
1416851	Legionella pneumophila Paris uid58211 (90.95%)	1	lpeAB	0.256	0.128	-	1	-	0.016	-	16	-	1
1416859	Legionella pneumophila Paris uid58211 (99.18%)	1	lpeAB	0.128	0.064	-	1	-	0.008	-	16	-	0.128
1416864	Legionella pneumophila Paris uid58211 (99.94%)	1	lpeAB	0.128	0.128	-	1	-	0.008	-	32	-	0.128
1416855	Legionella pneumophila Lorraine uid170535 (99.94%)	47	-	0.016	0.016	-	>1	-	0.008	-	8	blaOXA-29	0.128
1416856	Legionella pneumophila Lorraine uid170535 (99.89%)	47	-	0.016	0.016	-	1	-	0.008	-	64	blaOXA-29	0.128
1430140	Legionella pneumophila Paris uid58211 (94.36%)	1	lpeAB	0.256	0.128	-	>1		0.016	-	8	-	0.128
1416863	Legionella pneumophila Lorraine uid170535 (93.87%)	46	-	0.016	0.016	-	1	-	0.008	-	64	blaOXA-29	0.256
1430170	Legionella pneumophila Paris uid58211 (98.06%)	1	lpeAB	0.125	0.128	-	1		0.008	-	32	-	0.128
1430180	Legionella pneumophila Paris uid58211 (96.60%)	1	lpeAB	0.125	0.128	-	1		0.008	-	64	-	0.128
1430181	Legionella pneumophila Paris uid58211 (93.03%)	1	lpeAB	0.125	0.128	-	1		0.008	-	16	-	0.256
1434095	Legionella pneumophila Paris uid58211 (94.19%)	1	lpeAB	0.125	0.128	-	1	-	0.008	-	32	-	0.128
1430142	Legionella pneumophila Lorraine uid170535 (89.07%)	117	-	0.016	0.016	-	1		0.008	-	32	blaOXA-29	0.256
1434100	Legionella pneumophila Paris uid58211 (99.16%)	1	lpeAB	0.128	0.128	-	1	-	0.008	-	64	-	0.128
1435000	Legionella pneumophila Paris uid58211 (95.36%)	1	lpeAB	0.064	0.064	-	<4	-	0.008	-	16	-	0.512
1430175	Legionella pneumophila Lorraine uid170535 (90.56%)	47	-	0.016	0.016	-	>1		0.008	-	64	blaOXA-29	0.256
1435003	Legionella pneumophila Paris uid58211 (96.50%)	1	lpeAB	0.064	0.064	-	<4	-	0.008	-	16	-	0.512
1435020	Legionella pneumophila Paris uid58211 (96.47%)	1	lpeAB	0.128	0.064	-	<4	-	0.008	-	16	-	0.256
1430205	Legionella pneumophila Lorraine uid170535 (98.04%)	47	-	0.032	0.016	-	>1		0.008	-	64	blaOXA-29	0.256
1456870	Legionella pneumophila Paris uid58211 (93.89%)	1	lpeAB	0.008	0.064	-	<4	-	0.008	-	64	-	0.256
1434020	Legionella pneumophila uid170534 (78.97%)	59	-	<=0.004	0.032	-	0.5	gyrA[248:I-V]	0.008	-	32	-	>2
1434024	Legionella pneumophila Lorraine uid170535 (90.21%)	82	-	0.016	0.032	-	1	-	0.008	aph(9)-Ia	64	-	0.128
1434026	Legionella pneumophila Lorraine uid170535 (99.95%)	47	-	0.016	0.064	-	<4	-	0.008	-	64	blaOXA-29	0.064
1434041	Legionella pneumophila Lorraine uid170535 (93.93%)	46	-	0.016	0.064	-	<4	-	0.008	-	16	blaOXA-29	0.512
1434044	Legionella pneumophila Lorraine uid170535 (99.95%)	47	-	0.016	0.064	-	<4	-	0.008	-	64	blaOXA-29	0.512
1456872	Legionella pneumophila Paris uid58211 (93.89%)	1	lpeAB	0.128	0.064	-	<4	-	0.008	-	64	-	0.256
1434054	Legionella pneumophila Lorraine uid170535 (92.50%)	117	-	0.008	<0.032	-	<4	-	0.008	-	16	blaOXA-29	<0.002
1434075	Legionella pneumophila Lorraine uid170535 (90.52%)	82	-	0.016	0.032	-	1	-	0.008	aph(9)-Ia	128	-	0.128
1456892	Legionella pneumophila Paris uid58211 (94.77%)	1	lpeAB	0.064	<0.032	-	<4	-	0.008	-	32	-	0.512
1434068	Legionella pneumophila Lorraine uid170535 (74.80%)	1804	-	0.016	<0.032	-	<4	-	0.008	-	32	blaOXA-29	0.5
1434069	Legionella pneumophila Lorraine uid170535 (92.50%)	117	-	0.016	<0.032	-	<4	-	0.008	-	32	blaOXA-29	0.512
1434074	Legionella pneumophila Lorraine uid170535 (99.95%)	47	-	0.032	0.032	-	>1	-	0.008	-	64	blaOXA-29	0.256
1434076	Legionella pneumophila Lorraine uid170535 (90.52%)	82	-	0.016	0.032	-	1	-	0.008	aph(9)-Ia	128	-	0.128
1434080	Legionella pneumophila Lorraine uid170535 (90.51%)	82	-	0.016	0.016	-	1	-	0.008	aph(9)-Ia	128	-	0.064
1434103	Legionella pneumophila Lorraine uid170535 (88.98%)	1522	-	0.008	0.064	-	16	-	0.032	aph(9)-Ia	64	-	2
1434081	Legionella pneumophila Lorraine uid170535 (88.32%)	1358	-	0.125	0.125	-	16	-	1	-	64	blaOXA-29	>2
1434084	Legionella pneumophila Lorraine uid170535 (92.50%)	117	-	0.032	0.016	-	1	-	0.008	-	64	blaOXA-29	0.256
1434089	Legionella pneumophila Lorraine uid170535 (99.95%)	47	-	0.032	0.032	-	1	-	0.008	-	64	blaOXA-29	0.128
1456895	Legionella pneumophila Paris uid58211 (95.48%)	1	lpeAB	0.128	0.064	-	<4	-	0.032	-	16	-	0.512
1434098	Legionella pneumophila Lorraine uid170535 (96.35%)	106	-	0.016	0.016	-	1	-	0.008	-	32	blaOXA-29	0.256
1456896	Legionella pneumophila Paris uid58211 (95.49%)	1	lpeAB	0.064	0.064	-	<4	-	0.032	-	8	-	0.512
1434101	Legionella pneumophila Lorraine uid170535 (99.95%)	47	-	0.032	0.032	-	1	-	0.008	-	64	blaOXA-29	0.256
1434102	Legionella pneumophila Lorraine uid170535 (99.95%)	47	-	0.016	0.032	-	1	-	0.008	-	64	blaOXA-29	0.256
1434056	Legionella pneumophila Paris uid58211 (68.97%)	3134	-	0.008	<0.032	-	<4	-	0.008	aph(9)-Ia	64	-	0.128
1456904	Legionella pneumophila Paris uid58211 (93.89%)	1	lpeAB	0.128	0.064	-	<4	-	0.008	-	64	-	0.256
1456916	Legionella pneumophila Paris uid58211 (94.80%)	1	lpeAB	0.064	0.064	-	<4	-	0.008	-	4	-	0.512
1456919	Legionella pneumophila Paris uid58211 (93.89%)	1	lpeAB	0.128	0.064	-	<4	-	0.008	-	64	-	0.256
1456925	Legionella pneumophila Paris uid58211 (93.89%)	1	lpeAB	0.064	0.064	-	<4	-	0.008	-	32	-	0.256
1456926	Legionella pneumophila Paris uid58211 (95.20%)	1	lpeAB	0.128	0.064	-	<4	-	0.008	-	16	-	0.5
1456939	Legionella pneumophila Paris uid58211 (94.78%)	1	lpeAB	0.064	0.064	-	<4	-	0.008	-	32	-	0.512
1435011	Legionella pneumophila Lorraine uid170535 (92.51%)	117	-	0.016	<0.032	-	<4	-	0.008	-	8	blaOXA-29	<0.002
1472930	Legionella pneumophila Paris uid58211 (95.63%)	1	lpeAB	0.128	0.064	-	<4	-	0.008	-	16	-	0.512
1472944	Legionella pneumophila Paris uid58211 (96.50%)	1	lpeAB	0.128	0.064	-	<4	-	0.008	-	16	-	0.512
1472956	Legionella pneumophila Paris uid58211 (96.40%)	1	lpeAB	0.128	0.064	-	<4	-	0.008	-	16	-	0.512
1472963	Legionella pneumophila Paris uid58211 (99.27%)	1	lpeAB	0.128	0.064	-	<4	-	0.008	-	32	-	0.064
1435021	Legionella pneumophila Lorraine uid170535 (92.51%)	117	-	0.016	<0.032	-	<4	-	0.008	-	16	blaOXA-29	0.002
1473218	Legionella pneumophila Paris uid58211 (96.65%)	1	lpeAB	0.128	0.064	-	<4	-	0.008	-	16	-	0.256
1435027	Legionella pneumophila Lorraine uid170535 (92.50%)	117	-	0.016	<0.032	-	<4	-	0.008	-	16	blaOXA-29	0.256
1476025	Legionella pneumophila Paris uid58211 (96.65%)	1	lpeAB	0.128	0.064	-	<4	-	0.008	-	16	-	0.256
1435032	Legionella pneumophila Lorraine uid170535 (92.50%)	117	-	0.016	<0.032	-	<4	-	0.008	-	16	blaOXA-29	0.008
1435037	Legionella pneumophila Lorraine uid170535 (99.95%)	47	-	0.016	0.032	-	>1	-	0.008	-	64	blaOXA-29	0.256
1435038	Legionella pneumophila Lorraine uid170535 (74.97%)	1804	-	0.016	<0.032	-	<4	-	0.008	-	64	blaOXA-29	0.128
1476026	Legionella pneumophila Paris uid58211 (96.65%)	1	lpeAB	0.128	0.064	-	<4	-	0.008	-	16	-	0.256
1435041	Legionella pneumophila uid170534 (79.59%)	269	-	0.032	0.064	-	<4	gyrA[248:I-V]	0.008	-	64	-	0.256
1476032	Legionella pneumophila Paris uid58211 (98.82%)	1	lpeAB	0.128	0.064	-	<4	-	0.008	-	64	-	0.256
1476033	Legionella pneumophila Paris uid58211 (96.48%)	1	lpeAB	0.125	0.128	-	1	-	0.008	-	8	-	0.128
1476034	Legionella pneumophila Paris uid58211 (94.19%)	1	lpeAB	0.125	0.128	-	1	-	0.008	-	32	-	0.128
1476044	Legionella pneumophila Paris uid58211 (96.48%)	1	lpeAB	0.25	0.128	-	1	-	0.008	-	8	-	0.128
1435049	Legionella pneumophila Paris uid58211 (71.81%)	62	-	0.016	<0.032	-	<4	-	0.008	-	64	blaOXA-29	0.256
1435052	Legionella pneumophila Lorraine uid170535 (99.95%)	47	-	0.008	<0.032	-	<4	-	0.008	-	16	blaOXA-29	0.008
1266642	Legionella pneumophila Paris uid58211 (95.37%)	6	lpeAB	0.128	0.128	-	1	-	0.008	-	64	-	0.128
1434048	Legionella pneumophila Paris uid58211 (95.34%)	6	lpeAB	0.064	0.064	-	<4	-	0.008	-	64	-	0.512
1456877	Legionella pneumophila Lorraine uid170535 (99.94%)	47	-	0.016	<0.032	-	<4	-	0.008	-	8	blaOXA-29	<0.002
1435014	Legionella pneumophila Paris uid58211 (94.94%)	8	lpeAB	0.128	0.064	-	<4	-	0.008	-	16	-	0.512
1435015	Legionella pneumophila Paris uid58211 (94.94%)	8	lpeAB	0.064	0.064	-	<4	-	0.008	-	16	-	0.256
1435022	Legionella pneumophila Paris uid58211 (94.94%)	8	lpeAB	0.128	0.064	-	<4	-	0.008	-	16	-	0.512
1456897	Legionella pneumophila Lorraine uid170535 (99.95%)	47	-	0.016	<0.032	-	<4	-	0.008	-	16	blaOXA-29	0.008
1456898	Legionella pneumophila Lorraine uid170535 (99.95%)	47	-	0.016	<0.032	-	<4	-	0.008	-	64	blaOXA-29	0.064
1456901	Legionella pneumophila Lorraine uid170535 (93.95%)	46	-	0.016	<0.032	-	<4	-	0.008	-	32	blaOXA-29	0.064
1435028	Legionella pneumophila Paris uid58211 (94.94%)	8	lpeAB	0.064	0.064	-	<4	-	0.008	-	16	-	0.512
1456910	Legionella pneumophila Lorraine uid170535 (74.80%)	1804	-	0.008	<0.032	-	<4	-	0.008	-	32	blaOXA-29	0.512
1456912	Legionella pneumophila Lorraine uid170535 (89.92%)	48	-	0.008	<0.032	-	<4	-	0.008	-	16	blaOXA-29	0.064
1435043	Legionella pneumophila Paris uid58211 (94.94%)	8	lpeAB	0.064	0.064	-	<4	-	0.008	-	16	-	0.064
1435044	Legionella pneumophila Paris uid58211 (94.94%)	8	lpeAB	0.064	0.064	-	<4	-	0.008	-	16	-	0.512
1456921	Legionella pneumophila Lorraine uid170535 (99.95%)	47	-	0.016	<0.032	-	<4	-	0.008	-	32	blaOXA-29	0.128
1435045	Legionella pneumophila Paris uid58211 (94.94%)	8	lpeAB	0.064	0.064	-	<4	-	0.008	-	16	-	0.256
1435046	Legionella pneumophila Paris uid58211 (94.94%)	8	lpeAB	0.064	0.064	-	<4	-	0.008	-	16	-	0.256
1456929	Legionella pneumophila Lorraine uid170535 (99.95%)	47	-	0.128	<0.032	-	<4	-	0.008	-	16	blaOXA-29	0.064
1472934	Legionella pneumophila Paris uid58211 (94.93%)	8	lpeAB	0.064	0.064	-	<4	-	0.008	-	16	-	0.256
1472936	Legionella pneumophila Paris uid58211 (94.93%)	8	lpeAB	0.064	0.064	-	<4	-	0.008	-	16	-	0.512
1456940	Legionella pneumophila Lorraine uid170535 (99.95%)	47	-	0.016	<0.032	-	<4	-	0.008	-	32	blaOXA-29	0.064
1472941	Legionella pneumophila Paris uid58211 (94.91%)	8	lpeAB	0.125	<0.032	-	<4	-	0.008	-	16	-	0.512
1472949	Legionella pneumophila Paris uid58211 (94.92%)	8	lpeAB	0.064	0.064	-	<4	-	0.008	-	16	-	0.064
1472935	Legionella pneumophila Paris uid58211 (71.80%)	62	-	0.016	0.125	-	16	-	0.032	-	64	blaOXA-29	>2
1472954	Legionella pneumophila Paris uid58211 (94.94%)	8	lpeAB	0.064	0.064	-	<4	-	0.008	-	16	-	0.256
1472964	Legionella pneumophila Paris uid58211 (94.94%)	8	lpeAB	0.064	0.064	-	<4	-	0.008	-	16	-	0.512
1473163	Legionella pneumophila Paris uid58211 (93.00%)	8	lpeAB	0.064	0.064	-	<4	-	0.008	-	16	-	0.512
1473199	Legionella pneumophila Paris uid58211 (93.01%)	8	lpeAB	0.128	0.064	-	<4	-	0.008	-	16	-	0.256
1473210	Legionella pneumophila Paris uid58211 (93.00%)	8	lpeAB	0.064	0.064	-	<4	-	0.008	-	16	-	0.256
1473215	Legionella pneumophila Paris uid58211 (93.00%)	8	lpeAB	0.064	0.064	-	<4	-	0.008	-	16	-	0.256
1473237	Legionella pneumophila Paris uid58211 (93.00%)	8	lpeAB	0.064	0.064	-	<4	-	0.008	-	16	-	0.512
1476031	Legionella pneumophila Paris uid58211 (93.00%)	8	lpeAB	0.128	0.064	-	<4	-	0.008	-	16	-	0.512
1434018	Legionella pneumophila Paris uid58211 (90.38%)	79	lpeAB	0.128	0.128	-	<4	-	0.008	-	16	-	0.002
1434063	Legionella pneumophila Paris uid58211 (94.01%)	79	lpeAB	0.128	0.064	-	<4	-	0.008	-	32	-	0.512
1435002	Legionella pneumophila Paris uid58211 (90.37%)	79	lpeAB	0.064	0.064	-	<4	-	0.008	-	16	-	0.512
1472967	Legionella pneumophila Paris uid58211 (71.80%)	62	-	0.016	<0.032	-	<4	-	0.008	-	64	blaOXA-29	0.256
1472969	Legionella pneumophila Lorraine uid170535 (99.95%)	47	-	0.016	0.032	-	>1	-	0.008	-	64	blaOXA-29	0.128
1472971	Legionella pneumophila Lorraine uid170535 (74.46%)	1804	-	0.016	0.128	-	1	-	0.008	-	8	blaOXA-29	1
1472972	Legionella pneumophila Lorraine uid170535 (99.95%)	47	-	0.016	0.032	-	>1	-	0.008	-	64	blaOXA-29	0.256
1472987	Legionella pneumophila Lorraine uid170535 (99.95%)	47	-	0.016	<0.032	-	<4	-	0.008	-	64	blaOXA-29	0.128
1472990	Legionella pneumophila Lorraine uid170535 (92.75%)	1324	-	0.016	<0.032	-	<4	-	0.008	-	16	blaOXA-29	0.008
1472991	Legionella pneumophila Lorraine uid170535 (99.95%)	47	-	0.016	<0.032	-	<4	-	0.008	-	16	blaOXA-29	0.512
1472992	Legionella pneumophila Lorraine uid170535 (74.72%)	1804		0.032	0.064	-	>1	-	0.008	-	32	blaOXA-29	0.5
1472997	Legionella pneumophila Lorraine uid170535 (96.09%)	109	-	0.008	<0.032	-	<4	-	0.008	-	16	blaOXA-29	0.512
1435009	Legionella pneumophila Paris uid58211 (95.99%)	79	lpeAB	0.064	0.064	-	<4	-	0.008	-	64	-	0.256
1473164	Legionella pneumophila Lorraine uid170535 (74.45%)	1804	-	0.016	<0.032	-	<4	-	0.008	-	64	blaOXA-29	0.256
1473166	Legionella pneumophila Lorraine uid170535 (99.95%)	47	-	0.016	<0.032	-	<4	-	0.008	-	64	blaOXA-29	0.128
1473169	Legionella pneumophila Lorraine uid170535 (96.09%)	109	-	0.016	<0.032	-	<4	-	0.008	-	64	blaOXA-29	0.064
1435010	Legionella pneumophila Paris uid58211 (95.99%)	79	lpeAB	0.128	0.064	-	<4	-	0.008	-	128	-	0.256
1473200	Legionella pneumophila Lorraine uid170535 (99.95%)	47	-	0.016	<0.032	-	<4	-	0.008	-	64	blaOXA-29	0.064
1473204	Legionella pneumophila Lorraine uid170535 (93.95%)	46	-	0.016	<0.032	-	<4	-	0.008	-	32	blaOXA-29	0.256
1435018	Legionella pneumophila Paris uid58211 (94.01%)	79	lpeAB	0.125	0.128	-	>1	-	0.016	-	32	-	0.128
1456933	Legionella pneumophila Paris uid58211 (95.99%)	79	lpeAB	0.128	0.064	-	<4	-	0.008	-	64	-	0.256
1472945	Legionella pneumophila Paris uid58211 (95.98%)	79	lpeAB	0.128	0.128	-	<4	-	0.008	-	128	-	0.256
1473234	Legionella pneumophila Lorraine uid170535 (99.95%)	47	-	0.016	<0.032	-	<4	-	0.008	-	64	blaOXA-29	0.064
1473236	Legionella pneumophila Lorraine uid170535 (74.35%)	1804	-	0.016	<0.032	-	<4	-	0.008	-	64	blaOXA-29	0.256
1472955	Legionella pneumophila Paris uid58211 (90.37%)	79	lpeAB	0.128	0.064	-	<4	-	0.008	-	16	-	0.512
1476021	Legionella pneumophila Lorraine uid170535 (96.09%)	109	-	0.016	<0.032	-	<4	-	0.008	-	64	blaOXA-29	<0.002
1416792	Legionella pneumophila Paris uid58211 (97.28%)	177	lpeAB	0.256	0.128	-	1	-	0.008	-	16	-	0.256
1435040	Legionella pneumophila Paris uid58211 (96.89%)	390	lpeAB	0.128	0.128	-	<4	-	0.008	-	64	-	0.256
1476027	Legionella pneumophila Lorraine uid170535 (99.95%)	47	-	0.016	<0.032	-	<4	-	0.008	-	64	blaOXA-29	0.256
1472943	Legionella pneumophila Thunder Bay uid206517 (91.22%)	780	lpeAB	0.128	0.128	-	<4	-	0.008	-	8	-	0.512
1430133	Legionella pneumophila Paris uid58211 (97.09%)	1365	lpeAB	0.125	0.128	-	1		0.008	-	32	-	1
1430139	Legionella pneumophila Paris uid58211 (96.82%)	1365	lpeAB	0.256	0.128	-	1		0.008	-	32	-	1
1430148	Legionella pneumophila Paris uid58211 (96.32%)	1365	lpeAB	0.25	0.125	-	8		0.008	-	32	-	2
1476037	Legionella pneumophila Hextuple 3a uid197192 (27.05%)	1904	lpeAB	0.125	0.128	-	1		0.008	-	32	-	1
1476043	Legionella pneumophila Lorraine uid170535 (99.95%)	47	-	0.032	0.016	-	1	-	0.008	-	32	blaOXA-29	0.256
1435008	Legionella pneumophila Paris uid58211 (88.99%)	3176	lpeAB	0.128	0.128	-	<4	-	0.008	-	16	-	1
CONTROL	Control LASARUS Agar Dilution			0.64	0.064		>1		0.008		64		0.256
CONTROL	Control LASARUS Agar Dilution			0.032	0.128		>1		0.008		32		1
